# Supplementary material for: Single-Cell RNA Sequencing Unravels Heterogeneity of the Stromal Niche in Cutaneous Melanoma Heterogeneous Spheroids
Source: Cancers (Basel). 2020 Nov 10;12(11):3324. doi: 10.3390/cancers12113324 (PMC7697260; doi:10.3390/cancers12113324)
Supplement: Supplementary file 1 [file cancers-12-03324-s001.zip]

Archive with 14 entries (14 files):
- Supplementary Figure S3.PNG
- Supplementary Figure S4.PNG
- Supplementary Figure S5.PNG
- Supplementary Figure S6.PNG
- Supplementary Figure S7.PNG
- Supplementary Figure S8.PNG
- Supplementary Figure S9.PNG
- Supplementary Figure S10.png
- Supplementary Figure S11.png
- Supplementary table S1.xlsx
- Supplementary table S2.xlsx
- Supplementary table S3.xlsx
- Supplementary Figure S1.tiff
- Supplementary Figure S2.PNG
