# Supplementary material for: Single-Cell RNA Sequencing Unravels Heterogeneity of the Stromal Niche in Cutaneous Melanoma Heterogeneous Spheroids
Source: Cancers (Basel). 2020 Nov 10;12(11):3324. doi: 10.3390/cancers12113324 (PMC7697260; doi:10.3390/cancers12113324)
Supplement: Supplementary file 1 [file cancers-12-03324-s001.zip › Supplementary table S1.xlsx]

## Sheet: List1
Tumor	Sex	Age	Melanoyma type		Breslow (mm)		pT (AJCC 2018)		Abbreviations
1	Female	61	SSM		2.3		3b		SSM	Superficially spreading melanoma
2	Female	56	SNM		7.1		4b		NM	Nodular melanoma
3	Male	61	SNM		5.91		4b		SNM	Secondarily nodular melanoma
4	Female	74	SSM		1.9		2b		ALM	Acrolentinginous melanoma
5	Male	38	SSM		1.7		2a
6	Female	87	SNM		3.05		3b
7	Female	64	NM		5.34		4b
8	Male	53	NM		6		4b
9	Male	61	NM		1.3		2a
10	Male	62	ALM		8		4b
Marker		Producer						Type			Clone
melan A		Novocastra Laboratories Ltd.			Newcastle Upon Tyne, UK			Mouse monoclonal			A103
e-cadherin		ThermoFisher Scientific			Waltham, MA, USA			Mouse monoclonal			4A2C7
tyrosinase		BioSB			Santa Barbara, CA, USA			Mouse monoclonal			BSB6
n-cadherin		Dako			Glostrup, Denmark			Mouse monoclonal			6G11
vimentin		Dako			Glostrup, Denmark			Mouse monoclonal			V9
podoplanin		Dako North America Inc.			Carpinteria, CA, USA			Mouse monoclonal			D2-40
Anti-Melanosome		Dako			Glostrup, Denmark			Mouse monoclonal			HMB-45
Anti-fibroblast		Novus Biologicals			Centennial, CO, USA			Mouse monoclonal			TE-7
S100		Dako			Glostrup, Denmark			Rabbit polyclonal			N.A.
Retrieval, Blocking, Secondary Antibody EnVision FLEX (kit), DAKO, Glostrup, Denmark
