# Supplementary material for: Single-Cell RNA Sequencing Unravels Heterogeneity of the Stromal Niche in Cutaneous Melanoma Heterogeneous Spheroids
Source: Cancers (Basel). 2020 Nov 10;12(11):3324. doi: 10.3390/cancers12113324 (PMC7697260; doi:10.3390/cancers12113324)
Supplement: Supplementary file 1 [file cancers-12-03324-s001.zip › Supplementary table S2.xlsx]

## Sheet: Legend
Supplementary Table 2:	Differentially expressed genes (DEG) between identified fibroblast clusters within JDF and PDF spheroids. Only DEG with statistically significant (false discovery rate FDR < 0.05) and at least two-fold change in gene expression are given.
Supplementary Table 2: Legend
Column name	Description
ENSEMBL_ID	Ensembl db Gene ID
ENTREZID	NCBI Gene db ID
SYMBOL	HGNC gene symbol
GENENAME	Gene description
FRACTION_PDF	Fraction of positive cells in the first cluster
FRACTION_JDF	Fraction of positive cells in the second cluster
FRACTION_DIFFERENCE	Difference in fractions of positive cells between the clusters
LFC	Log2-fold change in average gene expression between the clusters
P_VALUE	p-value of the Mann-Whitney U test
FDR	False discovery rate

## Sheet: JDF_ECMminusVsIDplus
Supplementary Table 2A: Differences in gene expression between ECM- and ID+ clusters in the JDF spheroid
ENSEMBL_ID	ENTREZID	SYMBOL	GENENAME	FRACTION_ECM-	FRACTION_ID+	FRACTION_DIFFERENCE	LFC	P_VALUE	FDR
ENSG00000125968	3397	ID1	inhibitor of DNA binding 1, HLH protein	0.134	0.976	-0.842	-4.66666	1.1015e-167	1.03871e-164
ENSG00000172201	3400	ID4	inhibitor of DNA binding 4, HLH protein	0.173	0.96	-0.787	-2.51349	6.3873e-141	2.47814e-138
ENSG00000117318	3399	ID3	inhibitor of DNA binding 3, HLH protein	0.201	0.952	-0.751	-4.18099	7.8838e-141	2.47814e-138
ENSG00000105088	93145	OLFM2	olfactomedin 2	0.303	0.972	-0.669	-2.19311	4.78571e-122	1.12823e-119
ENSG00000080573	50509	COL5A3	collagen type V alpha 3 chain	0.219	0.96	-0.741	-1.86452	1.14193e-120	2.15368e-118
ENSG00000108821	1277	COL1A1	collagen type I alpha 1 chain	0.883	1	-0.117	-2.83369	2.14015e-118	3.36361e-116
ENSG00000166033	5654	HTRA1	HtrA serine peptidase 1	0.587	0.996	-0.409	-2.34713	9.35814e-115	1.26067e-112
ENSG00000164692	1278	COL1A2	Supplementary Table 3:	0.92	1	-0.08	-2.36839	4.6694e-112	5.50406e-110
ENSG00000148926	133	ADM	adrenomedullin	0.989	0.679	0.31	3.56557	9.26127e-112	9.70375e-110
ENSG00000174807	57124	CD248	CD248 molecule	0.036	0.659	-0.623	-1.02556	8.60096e-110	8.1107e-108
ENSG00000173812	10209	EIF1	eukaryotic translation initiation factor 1	1	1	0	1.50962	7.13893e-109	6.12001e-107
ENSG00000163359	1293	COL6A3	collagen type VI alpha 3 chain	0.895	0.996	-0.101	-1.85903	1.00218e-107	7.87543e-106
ENSG00000044574	3309	HSPA5	heat shock protein family A (Hsp70) member 5	0.993	0.925	0.068	2.39056	1.27735e-105	9.26573e-104
ENSG00000026508	960	CD44	CD44 molecule (Indian blood group)	0.996	0.929	0.067	2.01487	2.2995e-104	1.54888e-102
ENSG00000167157	51450	PRRX2	paired related homeobox 2	0.544	0.98	-0.436	-1.75667	7.8053e-103	4.90693e-101
ENSG00000168542	1281	COL3A1	collagen type III alpha 1 chain	0.748	1	-0.252	-2.00008	9.2382e-103	5.44476e-101
ENSG00000177410	441951	ZFAS1	ZNFX1 antisense RNA 1	0.998	0.972	0.026	1.66994	1.91859e-102	1.03098e-100
ENSG00000189129	219348	PLAC9	placenta associated 9	0.138	0.813	-0.675	-1.4994	1.96794e-102	1.03098e-100
ENSG00000164929	79870	BAALC	BAALC binder of MAP3K1 and KLF4	0.141	0.813	-0.672	-1.34833	5.12086e-97	2.54156e-95
ENSG00000149806	2197	FAU	FAU ubiquitin like and ribosomal protein S30 fusion	1	1	0	1.10912	1.70089e-96	8.01971e-95
ENSG00000184232	220323	OAF	out at first homolog	0.165	0.833	-0.668	-1.45315	2.3204e-96	1.04197e-94
ENSG00000128272	468	ATF4	activating transcription factor 4	0.993	0.909	0.084	1.47571	3.35162e-92	1.37417e-90
ENSG00000138080	11117	EMILIN1	elastin microfibril interfacer 1	0.163	0.825	-0.662	-1.25178	4.0697e-92	1.59905e-90
ENSG00000255823	100463486	MTRNR2L8	MT-RNR2 like 8	0.996	1	-0.004	1.56427	5.67493e-92	2.12844e-90
ENSG00000177954	6232	RPS27	ribosomal protein S27	1	1	0	1.12978	5.86844e-92	2.12844e-90
ENSG00000144136	6574	SLC20A1	solute carrier family 20 member 1	0.07	0.659	-0.589	-1.15813	3.43598e-90	1.20005e-88
ENSG00000142156	1291	COL6A1	collagen type VI alpha 1 chain	0.991	1	-0.009	-1.27691	4.37599e-90	1.47377e-88
ENSG00000106333	5118	PCOLCE	procollagen C-endopeptidase enhancer	0.398	0.948	-0.55	-1.59544	5.66068e-90	1.8407e-88
ENSG00000104419	10397	NDRG1	N-myc downstream regulated 1	0.993	0.893	0.1	1.84261	9.14825e-90	2.8756e-88
ENSG00000135245	29923	HILPDA	hypoxia inducible lipid droplet associated	0.998	0.905	0.093	2.27172	1.33959e-89	4.07495e-88
ENSG00000224032		ENSG00000224032		0.951	0.746	0.205	1.71134	4.32602e-87	1.23619e-85
ENSG00000150991	7316	UBC	ubiquitin C	1	1	0	1.5959	1.23478e-86	3.4247e-85
ENSG00000074695	3998	LMAN1	lectin, mannose binding 1	0.993	0.988	0.005	1.40732	7.56297e-86	2.03768e-84
ENSG00000213190	10962	MLLT11	MLLT11 transcription factor 7 cofactor	0.059	0.623	-0.564	-1.00706	1.01306e-85	2.65365e-84
ENSG00000233016	84973	SNHG7	small nucleolar RNA host gene 7	0.956	0.671	0.285	1.71407	4.67184e-85	1.15935e-83
ENSG00000196154	6275	S100A4	S100 calcium binding protein A4	0.858	1	-0.142	-1.83075	7.25775e-84	1.75489e-82
ENSG00000196531	4666	NACA	nascent polypeptide associated complex subunit alpha	0.998	1	-0.002	1.01535	8.64586e-84	2.03826e-82
ENSG00000113140	6678	SPARC	secreted protein acidic and cysteine rich	0.936	1	-0.064	-1.39434	4.58858e-83	1.05537e-81
ENSG00000116132	5396	PRRX1	paired related homeobox 1	0.713	0.996	-0.283	-1.49707	1.35871e-82	3.05064e-81
ENSG00000269028	100462981	MTRNR2L2	MT-RNR2 like 2	0.999	1	-0.001	1.45825	2.87424e-81	6.16003e-80
ENSG00000119699	7043	TGFB3	transforming growth factor beta 3	0.169	0.786	-0.617	-1.35178	4.46672e-81	9.36025e-80
ENSG00000166012	79101	TAF1D	TATA-box binding protein associated factor, RNA polymerase I subunit D	0.943	0.837	0.106	1.70705	5.67407e-80	1.16318e-78
ENSG00000166068	161742	SPRED1	sprouty related EVH1 domain containing 1	0.189	0.798	-0.609	-1.13623	2.04122e-79	4.09547e-78
ENSG00000099622	1153	CIRBP	cold inducible RNA binding protein	0.99	0.976	0.014	1.17233	2.22607e-79	4.3733e-78
ENSG00000085063	966	CD59	CD59 molecule (CD59 blood group)	0.406	0.948	-0.542	-1.29809	2.70822e-79	5.21194e-78
ENSG00000137573	23213	SULF1	sulfatase 1	0.078	0.619	-0.541	-1.28849	3.51076e-79	6.62129e-78
ENSG00000255302	23741	EID1	EP300 interacting inhibitor of differentiation 1	0.708	0.996	-0.288	-1.1508	4.42102e-79	8.17455e-78
ENSG00000129009	3671	ISLR	immunoglobulin superfamily containing leucine rich repeat	0.092	0.655	-0.563	-1.17211	1.62466e-78	2.94625e-77
ENSG00000170961	3037	HAS2	hyaluronan synthase 2	0.058	0.575	-0.517	-1.34508	9.68624e-78	1.6915e-76
ENSG00000168003	6520	SLC3A2	solute carrier family 3 member 2	0.967	0.817	0.15	1.60309	1.02689e-76	1.76065e-75
ENSG00000163041	3020	H3-3A	H3.3 histone A	0.957	0.996	-0.039	-1.00544	1.52598e-76	2.56964e-75
ENSG00000197930	30001	ERO1A	endoplasmic reticulum oxidoreductase 1 alpha	0.973	0.813	0.16	1.36382	9.37732e-76	1.49878e-74
ENSG00000019549	6591	SNAI2	snail family transcriptional repressor 2	0.244	0.857	-0.613	-1.08932	5.6573e-75	8.89139e-74
ENSG00000197989	85028	SNHG12	small nucleolar RNA host gene 12	0.803	0.238	0.565	1.84006	1.26045e-72	1.88667e-71
ENSG00000134333	3939	LDHA	lactate dehydrogenase A	1	1	0	1.12909	1.59449e-71	2.21119e-70
ENSG00000180447	2619	GAS1	growth arrest specific 1	0.138	0.722	-0.584	-1.10062	9.10531e-69	1.12978e-67
ENSG00000038427	1462	VCAN	versican	0.166	0.73	-0.564	-1.20875	2.18977e-68	2.68175e-67
ENSG00000117394	6513	SLC2A1	solute carrier family 2 member 1	0.896	0.548	0.348	1.81332	4.5672e-68	5.45174e-67
ENSG00000128590	4189	DNAJB9	DnaJ heat shock protein family (Hsp40) member B9	0.858	0.468	0.39	1.4289	1.20538e-66	1.36949e-65
ENSG00000112769	3910	LAMA4	laminin subunit alpha 4	0.337	0.889	-0.552	-1.0404	2.06106e-66	2.31379e-65
ENSG00000147872	123	PLIN2	perilipin 2	0.98	0.925	0.055	2.1548	2.54406e-66	2.82241e-65
ENSG00000172757	1072	CFL1	cofilin 1	0.769	0.984	-0.215	-1.18132	2.81171e-66	3.013e-65
ENSG00000159335	5763	PTMS	parathymosin	0.718	0.984	-0.266	-1.04286	2.6991e-65	2.73683e-64
ENSG00000198840	4537	ND3	NADH dehydrogenase, subunit 3 (complex I)	0.948	0.992	-0.044	-1.0507	9.17989e-65	9.11225e-64
ENSG00000114480	2632	GBE1	1,4-alpha-glucan branching enzyme 1	0.868	0.504	0.364	1.51295	6.91108e-64	6.78869e-63
ENSG00000111674	2026	ENO2	enolase 2	0.882	0.52	0.362	1.37554	2.75142e-63	2.67484e-62
ENSG00000112096	6648	SOD2	superoxide dismutase 2	0.893	0.595	0.298	2.2252	4.95888e-63	4.77166e-62
ENSG00000124831	9208	LRRFIP1	LRR binding FLII interacting protein 1	0.947	0.778	0.169	1.3891	5.67052e-63	5.40131e-62
ENSG00000092199	3183	HNRNPC	heterogeneous nuclear ribonucleoprotein C	0.968	0.956	0.012	1.10183	6.57012e-63	6.19562e-62
ENSG00000175130	65108	MARCKSL1	MARCKS like 1	0.393	0.889	-0.496	-1.39289	1.38956e-62	1.28466e-61
ENSG00000105835	10135	NAMPT	nicotinamide phosphoribosyltransferase	0.947	0.853	0.094	1.43071	1.97854e-62	1.77692e-61
ENSG00000119950	4601	MXI1	MAX interactor 1, dimerization protein	0.921	0.706	0.215	1.2767	4.96056e-62	4.37178e-61
ENSG00000154380	55740	ENAH	ENAH actin regulator	0.236	0.774	-0.538	-1.07557	5.87327e-61	4.98964e-60
ENSG00000137575	6386	SDCBP	syndecan binding protein	0.909	0.774	0.135	1.34521	6.08809e-61	5.12595e-60
ENSG00000120742	27230	SERP1	stress associated endoplasmic reticulum protein 1	0.967	0.929	0.038	1.09661	9.32838e-61	7.71637e-60
ENSG00000269893	100093630	SNHG8	small nucleolar RNA host gene 8	0.829	0.488	0.341	1.53479	6.93113e-60	5.53903e-59
ENSG00000146278	10957	PNRC1	proline rich nuclear receptor coactivator 1	0.984	0.964	0.02	1.11067	1.0771e-59	8.39428e-59
ENSG00000113721	5159	PDGFRB	platelet derived growth factor receptor beta	0.767	0.996	-0.229	-1.06018	1.15437e-59	8.9227e-59
ENSG00000256045	100463488	MTRNR2L10	MT-RNR2 like 10	0.905	0.766	0.139	1.43793	1.16609e-59	8.94e-59
ENSG00000167772	51129	ANGPTL4	angiopoietin like 4	0.968	0.758	0.21	1.74598	1.21239e-59	9.22002e-59
ENSG00000013441	1195	CLK1	CDC like kinase 1	0.805	0.421	0.384	1.455	5.05488e-59	3.8134e-58
ENSG00000131370	9467	SH3BP5	SH3 domain binding protein 5	0.798	0.397	0.401	1.57717	5.73064e-59	4.28889e-58
ENSG00000198918	6170	RPL39	ribosomal protein L39	1	1	0	1.13901	4.13271e-58	3.06862e-57
ENSG00000130635	1289	COL5A1	collagen type V alpha 1 chain	0.631	0.956	-0.325	-1.12213	6.34589e-58	4.67513e-57
ENSG00000170955	112464	CAVIN3	caveolae associated protein 3	0.566	0.96	-0.394	-1.21225	7.30725e-58	5.2601e-57
ENSG00000176046	26471	NUPR1	nuclear protein 1, transcriptional regulator	0.969	0.802	0.167	1.59595	7.86512e-58	5.6188e-57
ENSG00000148834	9446	GSTO1	glutathione S-transferase omega 1	0.977	0.972	0.005	1.07751	1.39621e-57	9.82556e-57
ENSG00000108654	1655	DDX5	DEAD-box helicase 5	0.593	0.944	-0.351	-1.02127	2.53232e-57	1.75586e-56
ENSG00000165637	7417	VDAC2	voltage dependent anion channel 2	0.963	0.964	-0.001	1.08134	1.41796e-56	9.41431e-56
ENSG00000011465	1634	DCN	decorin	0.673	0.968	-0.295	-1.43127	1.42762e-56	9.41431e-56
ENSG00000161011	8878	SQSTM1	sequestosome 1	0.937	0.837	0.1	1.26257	1.80311e-56	1.17264e-55
ENSG00000196549	4311	MME	membrane metalloendopeptidase	0.831	0.444	0.387	1.56868	2.4959e-56	1.61208e-55
ENSG00000101654	8731	RNMT	RNA guanine-7 methyltransferase	0.93	0.829	0.101	1.22069	4.10841e-56	2.60015e-55
ENSG00000115963	390	RND3	Rho family GTPase 3	0.899	0.714	0.185	1.68208	7.29681e-56	4.55688e-55
ENSG00000125148	4502	MT2A	metallothionein 2A	0.977	0.913	0.064	2.37638	3.54624e-55	2.1715e-54
ENSG00000188042	10123	ARL4C	ADP ribosylation factor like GTPase 4C	0.783	0.333	0.45	2.05286	1.35294e-54	8.17837e-54
ENSG00000187840	1978	EIF4EBP1	eukaryotic translation initiation factor 4E binding protein 1	0.946	0.837	0.109	1.30974	1.65647e-54	9.9494e-54
ENSG00000167996	2495	FTH1	ferritin heavy chain 1	1	1	0	1.14514	5.57844e-54	3.22728e-53
ENSG00000087086	2512	FTL	ferritin light chain	1	1	0	1.30239	6.11117e-54	3.49262e-53
ENSG00000183696	7378	UPP1	uridine phosphorylase 1	0.91	0.738	0.172	1.57818	2.33732e-53	1.29653e-52
ENSG00000112081	6428	SRSF3	serine and arginine rich splicing factor 3	0.908	0.802	0.106	1.21294	2.6925e-53	1.48481e-52
ENSG00000125629	51141	INSIG2	insulin induced gene 2	0.867	0.647	0.22	1.29417	6.66456e-53	3.59125e-52
ENSG00000127022	821	CANX	calnexin	0.942	0.909	0.033	1.18466	1.44145e-52	7.59376e-52
ENSG00000151092	55768	NGLY1	N-glycanase 1	0.774	0.369	0.405	1.42244	3.34755e-52	1.74405e-51
ENSG00000175197	1649	DDIT3	DNA damage inducible transcript 3	0.801	0.389	0.412	1.41953	4.53672e-52	2.35062e-51
ENSG00000187837	3006	H1-2	H1.2 linker histone, cluster member	0.868	0.702	0.166	1.86435	1.34624e-51	6.89946e-51
ENSG00000104765	665	BNIP3L	BCL2 interacting protein 3 like	0.989	0.964	0.025	1.05363	4.56647e-51	2.31515e-50
ENSG00000170345	2353	FOS	Fos proto-oncogene, AP-1 transcription factor subunit	0.668	0.992	-0.324	-1.00499	6.74913e-51	3.38534e-50
ENSG00000132823	51526	OSER1	oxidative stress responsive serine rich 1	0.758	0.409	0.349	1.49714	1.46267e-50	7.29785e-50
ENSG00000102265	7076	TIMP1	TIMP metallopeptidase inhibitor 1	0.994	1	-0.006	-1.60057	1.53446e-50	7.60275e-50
ENSG00000159167	6781	STC1	stanniocalcin 1	0.924	0.726	0.198	1.68465	1.85286e-50	9.10024e-50
ENSG00000105373	29997	NOP53	NOP53 ribosome biogenesis factor	0.959	0.905	0.054	1.00011	2.60417e-50	1.2724e-49
ENSG00000133639	694	BTG1	BTG anti-proliferation factor 1	0.989	0.984	0.005	1.16084	3.62765e-49	1.73649e-48
ENSG00000152795	9987	HNRNPDL	heterogeneous nuclear ribonucleoprotein D like	0.933	0.853	0.08	1.07821	1.12594e-48	5.25623e-48
ENSG00000172216	1051	CEBPB	CCAAT enhancer binding protein beta	0.964	0.921	0.043	1.7024	1.36433e-48	6.33777e-48
ENSG00000141580	56270	WDR45B	WD repeat domain 45B	0.764	0.437	0.327	1.2905	2.60128e-48	1.20246e-47
ENSG00000164713	25798	BRI3	brain protein I3	0.98	0.964	0.016	1.0553	6.2905e-48	2.83825e-47
ENSG00000138061	1545	CYP1B1	cytochrome P450 family 1 subfamily B member 1	0.168	0.607	-0.439	-1.22819	9.48847e-48	4.26078e-47
ENSG00000122641	3624	INHBA	inhibin subunit beta A	0.274	0.746	-0.472	-1.44367	1.264e-47	5.64904e-47
ENSG00000168209	54541	DDIT4	DNA damage inducible transcript 4	0.994	0.976	0.018	1.49145	3.22947e-47	1.42308e-46
ENSG00000161544	114757	CYGB	cytoglobin	0.345	0.806	-0.461	-1.03025	6.25113e-47	2.71651e-46
ENSG00000141504	112483	SAT2	spermidine/spermine N1-acetyltransferase family member 2	0.909	0.841	0.068	1.02103	1.02629e-46	4.39904e-46
ENSG00000140416	7168	TPM1	tropomyosin 1	0.349	0.817	-0.468	-1.10715	1.57997e-46	6.7417e-46
ENSG00000159399	3099	HK2	hexokinase 2	0.772	0.464	0.308	1.23954	2.37087e-45	9.72058e-45
ENSG00000167468	2879	GPX4	glutathione peroxidase 4	0.97	0.952	0.018	1.06085	6.73317e-45	2.72505e-44
ENSG00000164932	115908	CTHRC1	collagen triple helix repeat containing 1	0.538	0.893	-0.355	-1.26256	7.63088e-45	3.07518e-44
ENSG00000114251	7474	WNT5A	Wnt family member 5A	0.247	0.71	-0.463	-1.05154	1.0024e-44	4.0224e-44
ENSG00000068028	11186	RASSF1	Ras association domain family member 1	0.732	0.333	0.399	1.14721	1.36963e-44	5.42673e-44
ENSG00000051108	9709	HERPUD1	homocysteine inducible ER protein with ubiquitin like domain 1	0.887	0.794	0.093	1.28515	2.36908e-44	9.34746e-44
ENSG00000113083	4015	LOX	lysyl oxidase	0.895	0.722	0.173	1.39622	1.53692e-43	5.844e-43
ENSG00000101782	8780	RIOK3	RIO kinase 3	0.819	0.623	0.196	1.20185	2.54256e-43	9.59053e-43
ENSG00000177150	125228	FAM210A	family with sequence similarity 210 member A	0.822	0.583	0.239	1.26594	4.29906e-43	1.58981e-42
ENSG00000070495	23210	JMJD6	jumonji domain containing 6, arginine demethylase and lysine hydroxylase	0.741	0.385	0.356	1.21078	5.11842e-43	1.88542e-42
ENSG00000110852	9976	CLEC2B	C-type lectin domain family 2 member B	0.896	0.758	0.138	1.50693	1.30955e-42	4.74964e-42
ENSG00000124145	6385	SDC4	syndecan 4	0.655	0.226	0.429	1.71755	3.6067e-42	1.29814e-41
ENSG00000159200	1827	RCAN1	regulator of calcineurin 1	0.684	0.278	0.406	1.88697	8.301e-42	2.9539e-41
ENSG00000166598	7184	HSP90B1	heat shock protein 90 beta family member 1	0.991	1	-0.009	1.16236	1.88908e-41	6.697e-41
ENSG00000120686	51569	UFM1	ubiquitin fold modifier 1	0.855	0.778	0.077	1.05747	1.81976e-40	6.17279e-40
ENSG00000113013	3313	HSPA9	heat shock protein family A (Hsp70) member 9	0.853	0.77	0.083	1.04244	2.14685e-40	7.25619e-40
ENSG00000133657	79572	ATP13A3	ATPase 13A3	0.776	0.532	0.244	1.30698	3.58688e-40	1.1952e-39
ENSG00000100292	3162	HMOX1	heme oxygenase 1	0.333	0.754	-0.421	-1.63322	4.26956e-40	1.4127e-39
ENSG00000197696	4828	NMB	neuromedin B	0.806	0.552	0.254	2.18772	9.50465e-40	3.05901e-39
ENSG00000186352	353322	ANKRD37	ankyrin repeat domain 37	0.903	0.722	0.181	1.34679	1.95903e-39	6.2411e-39
ENSG00000131389	6533	SLC6A6	solute carrier family 6 member 6	0.789	0.56	0.229	1.20321	5.44181e-39	1.69361e-38
ENSG00000258757		ENSG00000258757		0.758	0.5	0.258	1.12455	7.09495e-39	2.18645e-38
ENSG00000109046	26118	WSB1	WD repeat and SOCS box containing 1	0.908	0.845	0.063	1.10363	7.95761e-39	2.44431e-38
ENSG00000173511	7423	VEGFB	vascular endothelial growth factor B	0.771	0.548	0.223	1.09095	8.70002e-39	2.66367e-38
ENSG00000146457	9589	WTAP	WT1 associated protein	0.741	0.488	0.253	1.50535	1.04339e-38	3.17392e-38
ENSG00000137309	3159	HMGA1	high mobility group AT-hook 1	0.83	0.687	0.143	1.15538	5.66382e-38	1.69555e-37
ENSG00000150687	11098	PRSS23	serine protease 23	0.556	0.913	-0.357	-1.25285	8.36366e-38	2.48799e-37
ENSG00000006451	5898	RALA	RAS like proto-oncogene A	0.851	0.766	0.085	1.03437	2.26422e-37	6.54957e-37
ENSG00000173039	5970	RELA	RELA proto-oncogene, NF-kB subunit	0.737	0.492	0.245	1.02478	3.07284e-37	8.8344e-37
ENSG00000168214	3516	RBPJ	recombination signal binding protein for immunoglobulin kappa J region	0.852	0.706	0.146	1.04658	6.11672e-37	1.72697e-36
ENSG00000182372	2055	CLN8	CLN8 transmembrane ER and ERGIC protein	0.581	0.175	0.406	1.23179	1.21357e-36	3.39582e-36
ENSG00000152256	5163	PDK1	pyruvate dehydrogenase kinase 1	0.719	0.437	0.282	1.2324	1.84428e-35	5.04103e-35
ENSG00000102172	6611	SMS	spermine synthase	0.806	0.639	0.167	1.09257	2.21528e-35	6.0376e-35
ENSG00000159884	203260	CCDC107	coiled-coil domain containing 107	0.8	0.599	0.201	1.04196	1.01258e-34	2.73601e-34
ENSG00000059804	6515	SLC2A3	solute carrier family 2 member 3	0.877	0.786	0.091	1.18225	1.51278e-34	4.05272e-34
ENSG00000256618	100462977	MTRNR2L1	MT-RNR2 like 1	0.841	0.702	0.139	1.01533	2.88298e-34	7.57283e-34
ENSG00000144674	2803	GOLGA4	golgin A4	0.866	0.798	0.068	1.0641	5.3965e-34	1.38285e-33
ENSG00000166128	51762	RAB8B	RAB8B, member RAS oncogene family	0.621	0.262	0.359	1.00184	8.17064e-33	2.02229e-32
ENSG00000113739	8614	STC2	stanniocalcin 2	0.576	0.187	0.389	1.46872	1.68095e-32	4.08539e-32
ENSG00000145423	6423	SFRP2	secreted frizzled related protein 2	0.115	0.429	-0.314	-1.77277	7.75283e-32	1.84154e-31
ENSG00000100985	4318	MMP9	matrix metallopeptidase 9	0.126	0.452	-0.326	-1.23776	1.89e-30	4.33643e-30
ENSG00000120708	7045	TGFBI	transforming growth factor beta induced	0.692	0.929	-0.237	-1.18473	2.7295e-30	6.21278e-30
ENSG00000131669	4814	NINJ1	ninjurin 1	0.697	0.464	0.233	1.33184	2.73415e-30	6.21278e-30
ENSG00000131435	8572	PDLIM4	PDZ and LIM domain 4	0.819	0.683	0.136	1.09488	2.96185e-30	6.71399e-30
ENSG00000143333	6004	RGS16	regulator of G protein signaling 16	0.263	0.643	-0.38	-1.24189	8.69467e-30	1.94752e-29
ENSG00000198743	6526	SLC5A3	solute carrier family 5 member 3	0.843	0.798	0.045	1.59598	3.54077e-29	7.87486e-29
ENSG00000114784	10289	EIF1B	eukaryotic translation initiation factor 1B	0.856	0.845	0.011	1.05223	6.58106e-29	1.44661e-28
ENSG00000136244	3569	IL6	interleukin 6	0.76	0.556	0.204	2.84512	1.43372e-28	3.12239e-28
ENSG00000118985	22936	ELL2	elongation factor for RNA polymerase II 2	0.683	0.48	0.203	1.09118	1.47089e-28	3.19597e-28
ENSG00000103642	114294	LACTB	lactamase beta	0.6	0.321	0.279	1.0053	1.54723e-28	3.35411e-28
ENSG00000137331	8870	IER3	immediate early response 3	0.995	1	-0.005	1.68015	2.68081e-28	5.70656e-28
ENSG00000136732	2995	GYPC	glycophorin C (Gerbich blood group)	0.784	0.742	0.042	1.08544	1.37914e-27	2.8646e-27
ENSG00000148154	7357	UGCG	UDP-glucose ceramide glucosyltransferase	0.561	0.242	0.319	1.1794	1.62374e-27	3.35786e-27
ENSG00000187479	387763	C11orf96	chromosome 11 open reading frame 96	0.837	0.738	0.099	2.21354	3.86286e-27	7.88458e-27
ENSG00000134107	8553	BHLHE40	basic helix-loop-helix family member e40	0.852	0.806	0.046	1.68032	5.83418e-27	1.1857e-26
ENSG00000144476	57007	ACKR3	atypical chemokine receptor 3	0.387	0.04	0.347	1.23301	3.86584e-26	7.70716e-26
ENSG00000076641	55824	PAG1	phosphoprotein membrane anchor with glycosphingolipid microdomains 1	0.529	0.194	0.335	1.22297	6.52267e-26	1.2922e-25
ENSG00000081019	54665	RSBN1	round spermatid basic protein 1	0.633	0.401	0.232	1.01787	5.02201e-25	9.70442e-25
ENSG00000116285	54206	ERRFI1	ERBB receptor feedback inhibitor 1	0.781	0.663	0.118	1.48084	8.32904e-25	1.59316e-24
ENSG00000276023	11072	DUSP14	dual specificity phosphatase 14	0.561	0.27	0.291	1.21845	1.41296e-24	2.67554e-24
ENSG00000103257	8140	SLC7A5	solute carrier family 7 member 5	0.559	0.286	0.273	1.126	1.14046e-23	2.11287e-23
ENSG00000197063	4097	MAFG	MAF bZIP transcription factor G	0.602	0.397	0.205	1.07913	8.72059e-23	1.5968e-22
ENSG00000158050	1844	DUSP2	dual specificity phosphatase 2	0.012	0.163	-0.151	-1.15311	1.61747e-22	2.9164e-22
ENSG00000141543	9775	EIF4A3	eukaryotic translation initiation factor 4A3	0.698	0.563	0.135	1.0835	3.06549e-20	5.23687e-20
ENSG00000198355	415116	PIM3	Pim-3 proto-oncogene, serine/threonine kinase	0.647	0.52	0.127	1.02359	1.20654e-19	2.01732e-19
ENSG00000117152	5999	RGS4	regulator of G protein signaling 4	0.393	0.111	0.282	1.99015	1.71979e-19	2.85522e-19
ENSG00000175183	1466	CSRP2	cysteine and glycine rich protein 2	0.613	0.437	0.176	1.12787	6.31257e-19	1.03167e-18
ENSG00000221869	1052	CEBPD	CCAAT enhancer binding protein delta	0.689	0.575	0.114	1.49096	1.14195e-18	1.84709e-18
ENSG00000008517	9235	IL32	interleukin 32	0.545	0.337	0.208	1.19646	2.48348e-18	3.98964e-18
ENSG00000103888	57214	CEMIP	cell migration inducing hyaluronidase 1	0.396	0.135	0.261	1.28364	4.42693e-17	6.87743e-17
ENSG00000171951	7857	SCG2	secretogranin II	0.113	0.329	-0.216	-1.48147	6.96233e-17	1.07455e-16
ENSG00000124762	1026	CDKN1A	cyclin dependent kinase inhibitor 1A	0.748	0.679	0.069	1.00825	9.06021e-16	1.35401e-15
ENSG00000232679		ENSG00000232679		0.492	0.254	0.238	1.0157	1.42922e-15	2.12244e-15
ENSG00000173221	2745	GLRX	glutaredoxin	0.737	0.718	0.019	1.25501	1.49e-15	2.20577e-15
ENSG00000169429	3576	CXCL8	C-X-C motif chemokine ligand 8	0.63	0.532	0.098	4.15409	4.15182e-13	5.63333e-13
ENSG00000099860	4616	GADD45B	growth arrest and DNA damage inducible beta	0.705	0.643	0.062	1.63189	2.19402e-12	2.91403e-12
ENSG00000187193	4501	MT1X	metallothionein 1X	0.623	0.512	0.111	2.50186	9.4655e-12	1.22609e-11
ENSG00000102802	84935	MEDAG	mesenteric estrogen dependent adipogenesis	0.342	0.159	0.183	1.34933	1.08292e-10	1.33978e-10
ENSG00000169715	4493	MT1E	metallothionein 1E	0.49	0.329	0.161	2.35807	1.08404e-10	1.33978e-10
ENSG00000100739	623	BDKRB1	bradykinin receptor B1	0.256	0.071	0.185	1.04068	1.79943e-10	2.20086e-10
ENSG00000143878	388	RHOB	ras homolog family member B	0.631	0.595	0.036	1.1549	1.26325e-08	1.43697e-08
ENSG00000129757	1028	CDKN1C	cyclin dependent kinase inhibitor 1C	0.313	0.171	0.142	1.21982	3.40073e-08	3.79963e-08
ENSG00000169908	4071	TM4SF1	transmembrane 4 L six family member 1	0.192	0.056	0.136	1.33485	6.06241e-08	6.70992e-08
ENSG00000081181	384	ARG2	arginase 2	0.529	0.484	0.045	1.04889	8.63573e-08	9.48021e-08
ENSG00000127528	10365	KLF2	Kruppel like factor 2	0.519	0.456	0.063	1.05529	2.17467e-07	2.36803e-07
ENSG00000260454		ENSG00000260454		0.317	0.202	0.115	1.05563	1.83583e-05	1.90659e-05
ENSG00000166670	4319	MMP10	matrix metallopeptidase 10	0.139	0.044	0.095	1.07094	1.96829e-05	2.04191e-05
ENSG00000159261	23562	CLDN14	claudin 14	0.133	0.044	0.089	1.22101	4.8507e-05	5.01558e-05
ENSG00000253633	107986898	LOC107986898	uncharacterized LOC107986898	0.266	0.206	0.06	1.27194	0.0045026	0.00458031
ENSG00000087250	4504	MT3	metallothionein 3	0.106	0.052	0.054	1.19337	0.00612241	0.00621468
ENSG00000163661	5806	PTX3	pentraxin 3	0.168	0.111	0.057	1.35174	0.00647364	0.00656413
ENSG00000111341	4256	MGP	matrix Gla protein	0.596	0.567	0.029	1.40468	0.00833374	0.00844116
ENSG00000116741	5997	RGS2	regulator of G protein signaling 2	0.439	0.444	-0.005	1.27861	0.0261254	0.0263489

## Sheet: PDF_ECMminusVsIDplus
Supplementary Table 2B: Differences in gene expression between ECM- and ID+ clusters in the PDF spheroid
ENSEMBL_ID	ENTREZID	SYMBOL	GENENAME	FRACTION_ECM-	FRACTION_ID+	FRACTION_DIFFERENCE	LFC	P_VALUE	FDR
ENSG00000174807	57124	CD248	CD248 molecule	0.052	0.939	-0.887	-2.02267	1.08705e-88	2.14257e-85
ENSG00000150636	79839	CCDC102B	coiled-coil domain containing 102B	0.013	0.855	-0.842	-1.79353	3.60799e-87	3.55568e-84
ENSG00000125968	3397	ID1	inhibitor of DNA binding 1, HLH protein	0.157	1	-0.843	-4.83346	1.01016e-85	6.63677e-83
ENSG00000117318	3399	ID3	inhibitor of DNA binding 3, HLH protein	0.18	0.992	-0.812	-5.32455	6.50271e-83	3.20421e-80
ENSG00000172201	3400	ID4	inhibitor of DNA binding 4, HLH protein	0.151	0.992	-0.841	-3.37545	2.0874e-82	8.22854e-80
ENSG00000168938	5480	PPIC	peptidylprolyl isomerase C	0.112	0.931	-0.819	-1.78173	2.47197e-75	8.12044e-73
ENSG00000105088	93145	OLFM2	olfactomedin 2	0.41	1	-0.59	-2.80053	4.2366e-68	1.19291e-65
ENSG00000187634	148398	SAMD11	sterile alpha motif domain containing 11	0.034	0.763	-0.729	-1.46061	4.53714e-67	1.11784e-64
ENSG00000080573	50509	COL5A3	collagen type V alpha 3 chain	0.326	1	-0.674	-2.24599	5.94843e-67	1.30271e-64
ENSG00000106991	2022	ENG	endoglin	0.044	0.794	-0.75	-1.25471	2.75218e-66	5.42454e-64
ENSG00000170961	3037	HAS2	hyaluronan synthase 2	0.107	0.885	-0.778	-1.99392	5.16373e-66	9.25247e-64
ENSG00000137288	84300	UQCC2	ubiquinol-cytochrome c reductase complex assembly factor 2	0.102	0.863	-0.761	-1.4771	8.02925e-66	1.3188e-63
ENSG00000164929	79870	BAALC	BAALC binder of MAP3K1 and KLF4	0.209	0.977	-0.768	-1.83235	9.25577e-66	1.40332e-63
ENSG00000166033	5654	HTRA1	HtrA serine peptidase 1	0.572	1	-0.428	-3.30406	1.78705e-65	2.51591e-63
ENSG00000154122	56172	ANKH	ANKH inorganic pyrophosphate transport regulator	0.133	0.908	-0.775	-1.76581	2.05748e-65	2.70353e-63
ENSG00000135272	29969	MDFIC	MyoD family inhibitor domain containing	0.131	0.893	-0.762	-1.48499	1.70474e-64	2.10003e-62
ENSG00000108821	1277	COL1A1	collagen type I alpha 1 chain	0.911	1	-0.089	-3.0614	1.96524e-64	2.27852e-62
ENSG00000074181	4854	NOTCH3	notch receptor 3	0.175	0.954	-0.779	-1.55931	5.2001e-64	5.69411e-62
ENSG00000105835	10135	NAMPT	nicotinamide phosphoribosyltransferase	1	0.855	0.145	2.90619	1.86642e-63	1.92177e-61
ENSG00000101384	182	JAG1	jagged canonical Notch ligand 1	0.144	0.931	-0.787	-1.53265	1.95004e-63	1.92177e-61
ENSG00000135245	29923	HILPDA	hypoxia inducible lipid droplet associated	1	0.763	0.237	4.368	2.31987e-63	2.17736e-61
ENSG00000148926	133	ADM	adrenomedullin	0.995	0.527	0.468	4.03126	5.5465e-63	4.96916e-61
ENSG00000172757	1072	CFL1	cofilin 1	0.849	1	-0.151	-2.08504	9.84157e-63	8.4338e-61
ENSG00000164692	1278	COL1A2	collagen type I alpha 2 chain	0.984	1	-0.016	-2.34888	2.10536e-62	1.72903e-60
ENSG00000026508	960	CD44	CD44 molecule (Indian blood group)	0.997	0.947	0.05	2.73665	6.16944e-62	4.86399e-60
ENSG00000104419	10397	NDRG1	N-myc downstream regulated 1	1	0.893	0.107	2.87507	1.90148e-61	1.44147e-59
ENSG00000155115	112495	GTF3C6	general transcription factor IIIC subunit 6	0.243	0.977	-0.734	-1.53838	2.30751e-61	1.68448e-59
ENSG00000163132	4487	MSX1	msh homeobox 1	0.123	0.855	-0.732	-1.7216	5.07255e-61	3.57071e-59
ENSG00000110852	9976	CLEC2B	C-type lectin domain family 2 member B	0.995	0.794	0.201	3.17866	6.06993e-60	4.12546e-58
ENSG00000167157	51450	PRRX2	paired related homeobox 2	0.734	1	-0.266	-2.02823	1.02017e-59	6.70252e-58
ENSG00000136244	3569	IL6	interleukin 6	0.995	0.832	0.163	4.27453	1.3845e-59	8.80273e-58
ENSG00000163359	1293	COL6A3	collagen type VI alpha 3 chain	0.909	1	-0.091	-2.02305	1.94294e-59	1.19673e-57
ENSG00000044574	3309	HSPA5	heat shock protein family A (Hsp70) member 5	0.997	1	-0.003	2.82292	2.3936e-59	1.42963e-57
ENSG00000196549	4311	MME	membrane metalloendopeptidase	0.979	0.58	0.399	2.84413	3.38015e-59	1.95949e-57
ENSG00000143196	1805	DPT	dermatopontin	0.065	0.779	-0.714	-1.61962	3.89629e-59	2.19417e-57
ENSG00000147872	123	PLIN2	perilipin 2	0.992	0.931	0.061	3.45817	6.16932e-59	3.3777e-57
ENSG00000106333	5118	PCOLCE	procollagen C-endopeptidase enhancer	0.47	0.992	-0.522	-2.12825	1.10066e-58	5.86325e-57
ENSG00000113083	4015	LOX	lysyl oxidase	0.997	0.893	0.104	2.63796	1.24315e-58	6.448e-57
ENSG00000129009	3671	ISLR	immunoglobulin superfamily containing leucine rich repeat	0.193	0.939	-0.746	-1.95391	2.49529e-58	1.26108e-56
ENSG00000112096	6648	SOD2	superoxide dismutase 2	0.979	0.565	0.414	3.71416	3.0169e-58	1.48658e-56
ENSG00000145494	4726	NDUFS6	NADH:ubiquinone oxidoreductase subunit S6	0.282	0.954	-0.672	-1.56349	6.67574e-58	3.20924e-56
ENSG00000253729	5591	PRKDC	protein kinase, DNA-activated, catalytic subunit	0.23	0.931	-0.701	-1.52665	9.1266e-58	4.28298e-56
ENSG00000154380	55740	ENAH	ENAH actin regulator	0.222	0.939	-0.717	-1.67091	1.07377e-57	4.92186e-56
ENSG00000163041	3020	H3-3A	H3.3 histone A	0.95	0.992	-0.042	-1.54939	1.26638e-57	5.61309e-56
ENSG00000224032		ENSG00000224032		0.984	0.794	0.19	2.11688	1.28153e-57	5.61309e-56
ENSG00000166012	79101	TAF1D	TATA-box binding protein associated factor, RNA polymerase I subunit D	0.99	0.893	0.097	2.08506	2.99243e-57	1.28219e-55
ENSG00000197930	30001	ERO1A	endoplasmic reticulum oxidoreductase 1 alpha	0.992	0.901	0.091	2.07245	4.92164e-57	2.06395e-55
ENSG00000128590	4189	DNAJB9	DnaJ heat shock protein family (Hsp40) member B9	0.982	0.725	0.257	2.27812	5.14171e-57	2.11132e-55
ENSG00000197451	3182	HNRNPAB	heterogeneous nuclear ribonucleoprotein A/B	0.238	0.924	-0.686	-1.70162	7.74932e-57	3.11712e-55
ENSG00000177410	441951	ZFAS1	ZNFX1 antisense RNA 1	0.997	1	-0.003	1.85212	9.33391e-57	3.67943e-55
ENSG00000189129	219348	PLAC9	placenta associated 9	0.206	0.908	-0.702	-1.74027	1.95564e-56	7.55796e-55
ENSG00000113140	6678	SPARC	secreted protein acidic and cysteine rich	0.958	1	-0.042	-1.7222	2.3624e-56	8.9544e-55
ENSG00000164683	23462	HEY1	hes related family bHLH transcription factor with YRPW motif 1	0.037	0.679	-0.642	-1.46611	2.53167e-56	9.41493e-55
ENSG00000109046	26118	WSB1	WD repeat and SOCS box containing 1	0.992	0.908	0.084	2.17648	2.60576e-56	9.51101e-55
ENSG00000243449	401115	C4orf48	chromosome 4 open reading frame 48	0.235	0.947	-0.712	-1.41314	3.38237e-56	1.21212e-54
ENSG00000125148	4502	MT2A	metallothionein 2A	0.997	0.962	0.035	4.01404	5.18941e-56	1.82649e-54
ENSG00000103710	51285	RASL12	RAS like family 12	0.115	0.863	-0.748	-1.05733	7.06384e-56	2.4426e-54
ENSG00000173812	10209	EIF1	eukaryotic translation initiation factor 1	1	1	0	1.35026	1.09734e-55	3.72908e-54
ENSG00000133639	694	BTG1	BTG anti-proliferation factor 1	1	0.992	0.008	2.24083	1.81833e-55	6.07445e-54
ENSG00000075415	5250	SLC25A3	solute carrier family 25 member 3	0.663	0.985	-0.322	-1.63511	2.64538e-55	8.69008e-54
ENSG00000168542	1281	COL3A1	collagen type III alpha 1 chain	0.906	1	-0.094	-1.92143	4.10844e-55	1.3275e-53
ENSG00000161544	114757	CYGB	cytoglobin	0.478	0.992	-0.514	-2.14631	6.84635e-55	2.14614e-53
ENSG00000151092	55768	NGLY1	N-glycanase 1	0.95	0.382	0.568	2.42288	6.86142e-55	2.14614e-53
ENSG00000074695	3998	LMAN1	lectin, mannose binding 1	0.997	0.992	0.005	1.6342	6.9687e-55	2.14614e-53
ENSG00000159167	6781	STC1	stanniocalcin 1	0.979	0.489	0.49	3.12524	7.9153e-55	2.40016e-53
ENSG00000128272	468	ATF4	activating transcription factor 4	0.992	0.962	0.03	1.71581	1.14825e-53	3.4291e-52
ENSG00000239672	4830	NME1	NME/NM23 nucleoside diphosphate kinase 1	0.18	0.885	-0.705	-1.45569	2.14505e-53	6.31029e-52
ENSG00000099622	1153	CIRBP	cold inducible RNA binding protein	0.992	0.969	0.023	1.5696	2.26635e-53	6.56909e-52
ENSG00000011028	9902	MRC2	mannose receptor C type 2	0.436	0.992	-0.556	-1.53317	4.73294e-53	1.33266e-51
ENSG00000125629	51141	INSIG2	insulin induced gene 2	0.984	0.763	0.221	1.93646	5.46783e-53	1.49682e-51
ENSG00000213190	10962	MLLT11	MLLT11 transcription factor 7 cofactor	0.125	0.847	-0.722	-1.43136	6.04132e-53	1.63116e-51
ENSG00000075624	60	ACTB	actin beta	0.919	1	-0.081	-1.83499	1.25973e-52	3.35531e-51
ENSG00000257704	255783	INAFM1	InaF motif containing 1	0.475	0.992	-0.517	-1.49048	1.36462e-52	3.58622e-51
ENSG00000063660	2817	GPC1	glypican 1	0.086	0.763	-0.677	-1.10648	1.52658e-52	3.95907e-51
ENSG00000112769	3910	LAMA4	laminin subunit alpha 4	0.457	0.992	-0.535	-1.54965	1.69227e-52	4.33176e-51
ENSG00000118418	9324	HMGN3	high mobility group nucleosomal binding domain 3	0.128	0.855	-0.727	-1.12986	1.8225e-52	4.60531e-51
ENSG00000170035	10477	UBE2E3	ubiquitin conjugating enzyme E2 E3	0.261	0.931	-0.67	-1.3663	2.10227e-52	5.24502e-51
ENSG00000144476	57007	ACKR3	atypical chemokine receptor 3	0.924	0.221	0.703	3.27774	2.39972e-52	5.9123e-51
ENSG00000131711	4131	MAP1B	microtubule associated protein 1B	0.321	0.977	-0.656	-1.57609	2.6384e-52	6.42011e-51
ENSG00000166913	7529	YWHAB	tyrosine 3-monooxygenase/tryptophan 5-monooxygenase activation protein beta	0.619	1	-0.381	-1.31677	3.33388e-52	8.01352e-51
ENSG00000213694	1903_286223	S1PR3_C9orf47	sphingosine-1-phosphate receptor 3_chromosome 9 open reading frame 47	0.055	0.687	-0.632	-1.24223	4.7476e-52	1.12741e-50
ENSG00000138080	11117	EMILIN1	elastin microfibril interfacer 1	0.311	0.947	-0.636	-1.58058	5.14154e-52	1.19752e-50
ENSG00000150779	26521	TIMM8B	translocase of inner mitochondrial membrane 8 homolog B	0.201	0.901	-0.7	-1.23949	5.16434e-52	1.19752e-50
ENSG00000189184	54510	PCDH18	protocadherin 18	0.073	0.733	-0.66	-1.03217	6.06301e-52	1.38956e-50
ENSG00000141429	2589	GALNT1	polypeptide N-acetylgalactosaminyltransferase 1	0.115	0.809	-0.694	-1.06332	1.53206e-51	3.4709e-50
ENSG00000119950	4601	MXI1	MAX interactor 1, dimerization protein	0.974	0.725	0.249	1.84597	1.73683e-51	3.89011e-50
ENSG00000135441	2647	BLOC1S1	biogenesis of lysosomal organelles complex 1 subunit 1	0.188	0.901	-0.713	-1.16933	3.89781e-51	8.63211e-50
ENSG00000121068	6909	TBX2	T-box transcription factor 2	0.037	0.634	-0.597	-1.02116	4.82228e-51	1.05608e-49
ENSG00000069849	483	ATP1B3	ATPase Na+/K+ transporting subunit beta 3	0.235	0.931	-0.696	-1.29605	1.03501e-50	2.24176e-49
ENSG00000175197	1649	DDIT3	DNA damage inducible transcript 3	0.94	0.397	0.543	2.32885	1.20736e-50	2.58663e-49
ENSG00000137573	23213	SULF1	sulfatase 1	0.128	0.802	-0.674	-1.60482	1.37118e-50	2.90601e-49
ENSG00000141753	3487	IGFBP4	insulin like growth factor binding protein 4	0.436	0.985	-0.549	-1.95348	3.42668e-50	7.18509e-49
ENSG00000030582	2896	GRN	granulin precursor	0.3	0.962	-0.662	-1.35247	3.92767e-50	8.14888e-49
ENSG00000167996	2495	FTH1	ferritin heavy chain 1	1	1	0	1.77576	4.57766e-50	9.39851e-49
ENSG00000255823	100463486	MTRNR2L8	MT-RNR2 like 8	0.997	0.992	0.005	1.62213	5.25211e-50	1.06721e-48
ENSG00000198918	6170	RPL39	ribosomal protein L39	1	1	0	1.67305	7.53584e-50	1.51563e-48
ENSG00000145779	25816	TNFAIP8	TNF alpha induced protein 8	0.935	0.473	0.462	2.308	9.21917e-50	1.83545e-48
ENSG00000051108	9709	HERPUD1	homocysteine inducible ER protein with ubiquitin like domain 1	0.987	0.962	0.025	2.07778	1.05807e-49	2.08545e-48
ENSG00000120742	27230	SERP1	stress associated endoplasmic reticulum protein 1	0.995	0.977	0.018	1.32907	1.14252e-49	2.2296e-48
ENSG00000159210	11267	SNF8	SNF8 subunit of ESCRT-II	0.274	0.947	-0.673	-1.31089	1.44874e-49	2.79948e-48
ENSG00000189403	3146	HMGB1	high mobility group box 1	0.862	0.992	-0.13	-1.42194	1.72975e-49	3.31004e-48
ENSG00000102265	7076	TIMP1	TIMP metallopeptidase inhibitor 1	0.997	1	-0.003	-1.9489	3.14339e-49	5.95734e-48
ENSG00000115963	390	RND3	Rho family GTPase 3	0.984	0.863	0.121	2.3903	5.75054e-49	1.07946e-47
ENSG00000162745	25903	OLFML2B	olfactomedin like 2B	0.149	0.809	-0.66	-1.48147	7.11206e-49	1.32244e-47
ENSG00000258757		ENSG00000258757		0.958	0.649	0.309	1.78638	8.11103e-49	1.4941e-47
ENSG00000074410	771	CA12	carbonic anhydrase 12	0.971	0.733	0.238	1.88661	8.76324e-49	1.59929e-47
ENSG00000173905	27333	GOLIM4	golgi integral membrane protein 4	0.319	0.947	-0.628	-1.41277	1.47074e-48	2.64657e-47
ENSG00000233016	84973	SNHG7	small nucleolar RNA host gene 7	0.963	0.763	0.2	1.97724	1.47703e-48	2.64657e-47
ENSG00000142156	1291	COL6A1	collagen type VI alpha 1 chain	0.995	1	-0.005	-1.13719	1.60367e-48	2.84761e-47
ENSG00000104765	665	BNIP3L	BCL2 interacting protein 3 like	1	0.992	0.008	1.67716	1.77269e-48	3.11961e-47
ENSG00000120694	10808	HSPH1	heat shock protein family H (Hsp110) member 1	0.068	0.695	-0.627	-1.05271	2.17378e-48	3.79161e-47
ENSG00000144136	6574	SLC20A1	solute carrier family 20 member 1	0.102	0.763	-0.661	-1.21301	2.33482e-48	4.03679e-47
ENSG00000159335	5763	PTMS	parathymosin	0.778	1	-0.222	-1.32126	3.18377e-48	5.45671e-47
ENSG00000122641	3624	INHBA	inhibin subunit beta A	0.431	0.969	-0.538	-2.11964	3.41798e-48	5.80762e-47
ENSG00000269028	100462981	MTRNR2L2	MT-RNR2 like 2	0.997	0.992	0.005	1.52549	3.66019e-48	6.16601e-47
ENSG00000197594	5167	ENPP1	ectonucleotide pyrophosphatase/phosphodiesterase 1	0.013	0.534	-0.521	-1.8289	4.72753e-48	7.89658e-47
ENSG00000173692	5707	PSMD1	proteasome 26S subunit, non-ATPase 1	0.175	0.84	-0.665	-1.09353	6.23006e-48	1.03189e-46
ENSG00000175130	65108	MARCKSL1	MARCKS like 1	0.499	0.985	-0.486	-1.87353	1.08701e-47	1.78542e-46
ENSG00000189159	51155	JPT1	Jupiter microtubule associated homolog 1	0.175	0.84	-0.665	-1.35908	1.17404e-47	1.91243e-46
ENSG00000136859	23452	ANGPTL2	angiopoietin like 2	0.206	0.931	-0.725	-1.22277	1.24586e-47	2.01277e-46
ENSG00000136732	2995	GYPC	glycophorin C (Gerbich blood group)	0.984	0.916	0.068	1.72441	1.33649e-47	2.14165e-46
ENSG00000092199	3183	HNRNPC	heterogeneous nuclear ribonucleoprotein C	0.997	0.985	0.012	1.27905	1.3821e-47	2.19687e-46
ENSG00000102575	54	ACP5	acid phosphatase 5, tartrate resistant	0.065	0.672	-0.607	-1.7205	1.43325e-47	2.25994e-46
ENSG00000146278	10957	PNRC1	proline rich nuclear receptor coactivator 1	0.99	0.992	-0.002	1.32891	2.07495e-47	3.24582e-46
ENSG00000116132	5396	PRRX1	paired related homeobox 1	0.89	1	-0.11	-1.30823	2.50995e-47	3.89536e-46
ENSG00000008517	9235	IL32	interleukin 32	0.943	0.466	0.477	2.08255	3.05783e-47	4.63613e-46
ENSG00000168653	4725	NDUFS5	NADH:ubiquinone oxidoreductase subunit S5	0.851	1	-0.149	-1.12121	4.16947e-47	6.27329e-46
ENSG00000111674	2026	ENO2	enolase 2	0.919	0.55	0.369	1.96079	8.08979e-47	1.20795e-45
ENSG00000171617	8507	ENC1	ectodermal-neural cortex 1	0.018	0.534	-0.516	-1.11209	1.40137e-46	2.07676e-45
ENSG00000114480	2632	GBE1	1,4-alpha-glucan branching enzyme 1	0.94	0.634	0.306	1.86639	1.53883e-46	2.26347e-45
ENSG00000255302	23741	EID1	EP300 interacting inhibitor of differentiation 1	0.922	0.992	-0.07	-1.14203	1.63869e-46	2.39248e-45
ENSG00000197989	85028	SNHG12	small nucleolar RNA host gene 12	0.867	0.237	0.63	2.60563	2.25621e-46	3.26985e-45
ENSG00000161203	1173	AP2M1	adaptor related protein complex 2 subunit mu 1	0.773	0.985	-0.212	-1.16523	3.76183e-46	5.4121e-45
ENSG00000182154	64975	MRPL41	mitochondrial ribosomal protein L41	0.381	0.969	-0.588	-1.27949	4.14714e-46	5.92319e-45
ENSG00000140416	7168	TPM1	tropomyosin 1	0.47	0.985	-0.515	-1.94146	4.40573e-46	6.24727e-45
ENSG00000104635	23516	SLC39A14	solute carrier family 39 member 14	0.924	0.641	0.283	2.04037	4.48752e-46	6.31779e-45
ENSG00000085063	966	CD59	CD59 molecule (CD59 blood group)	0.546	0.977	-0.431	-1.58055	4.85723e-46	6.78979e-45
ENSG00000188042	10123	ARL4C	ADP ribosylation factor like GTPase 4C	0.919	0.511	0.408	2.55537	5.05716e-46	7.01947e-45
ENSG00000272168		ENSG00000272168		0.094	0.74	-0.646	-1.01955	6.05203e-46	8.34164e-45
ENSG00000116649	6723	SRM	spermidine synthase	0.261	0.893	-0.632	-1.29329	7.49964e-46	1.02651e-44
ENSG00000111640	2597	GAPDH	glyceraldehyde-3-phosphate dehydrogenase	1	1	0	1.30266	9.34629e-46	1.27045e-44
ENSG00000131669	4814	NINJ1	ninjurin 1	0.903	0.435	0.468	2.66929	1.13435e-45	1.53138e-44
ENSG00000166147	2200	FBN1	fibrillin 1	0.634	0.992	-0.358	-1.34062	1.1812e-45	1.58377e-44
ENSG00000241468	9551	ATP5MF	ATP synthase membrane subunit f	0.496	0.992	-0.496	-1.25817	1.51921e-45	2.00964e-44
ENSG00000101654	8731	RNMT	RNA guanine-7 methyltransferase	0.961	0.878	0.083	1.71077	1.63706e-45	2.13685e-44
ENSG00000142669	83442	SH3BGRL3	SH3 domain binding glutamate rich protein like 3	0.974	1	-0.026	-1.25297	2.46381e-45	3.19485e-44
ENSG00000111186	81029	WNT5B	Wnt family member 5B	0.209	0.885	-0.676	-1.28778	2.7186e-45	3.5022e-44
ENSG00000124831	9208	LRRFIP1	LRR binding FLII interacting protein 1	0.971	0.893	0.078	1.82534	5.70206e-45	7.25082e-44
ENSG00000172216	1051	CEBPB	CCAAT enhancer binding protein beta	1	0.985	0.015	1.61062	6.3509e-45	8.02412e-44
ENSG00000196154	6275	S100A4	S100 calcium binding protein A4	0.778	0.985	-0.207	-2.22982	7.99907e-45	9.97859e-44
ENSG00000173039	5970	RELA	RELA proto-oncogene, NF-kB subunit	0.916	0.626	0.29	1.80621	1.24167e-44	1.5392e-43
ENSG00000108561	708	C1QBP	complement C1q binding protein	0.366	0.954	-0.588	-1.25826	1.41646e-44	1.74491e-43
ENSG00000130635	1289	COL5A1	collagen type V alpha 1 chain	0.817	1	-0.183	-1.29855	1.45208e-44	1.7667e-43
ENSG00000124225	56937	PMEPA1	prostate transmembrane protein, androgen induced 1	0.48	0.977	-0.497	-1.4555	1.54135e-44	1.8638e-43
ENSG00000177954	6232	RPS27	ribosomal protein S27	1	1	0	1.01575	7.72332e-44	9.17028e-43
ENSG00000130508	7837	PXDN	peroxidasin	0.238	0.878	-0.64	-1.2138	7.83621e-44	9.24861e-43
ENSG00000150093	3688	ITGB1	integrin subunit beta 1	0.953	1	-0.047	-1.16009	7.91397e-44	9.28478e-43
ENSG00000101439	1471	CST3	cystatin C	0.574	0.985	-0.411	-1.38155	8.85664e-44	1.02685e-42
ENSG00000134986	9315	NREP	neuronal regeneration related protein	0.211	0.87	-0.659	-1.14056	1.39854e-43	1.612e-42
ENSG00000133657	79572	ATP13A3	ATPase 13A3	0.93	0.679	0.251	1.96877	1.59573e-43	1.8286e-42
ENSG00000137575	6386	SDCBP	syndecan binding protein	0.956	0.863	0.093	1.63344	1.81108e-43	2.06338e-42
ENSG00000198712	4513	COX2	cytochrome c oxidase subunit II	0.997	1	-0.003	-1.13478	2.77734e-43	3.14606e-42
ENSG00000068028	11186	RASSF1	Ras association domain family member 1	0.885	0.443	0.442	1.90398	5.89268e-43	6.56184e-42
ENSG00000142507	5694	PSMB6	proteasome 20S subunit beta 6	0.454	0.969	-0.515	-1.0826	5.98863e-43	6.63123e-42
ENSG00000114784	10289	EIF1B	eukaryotic translation initiation factor 1B	0.974	0.924	0.05	1.81229	6.69994e-43	7.37742e-42
ENSG00000180447	2619	GAS1	growth arrest specific 1	0.269	0.916	-0.647	-1.53024	7.68085e-43	8.41053e-42
ENSG00000090266	4708	NDUFB2	NADH:ubiquinone oxidoreductase subunit B2	0.697	1	-0.303	-1.15776	8.52446e-43	9.23171e-42
ENSG00000130429	10095	ARPC1B	actin related protein 2/3 complex subunit 1B	0.251	0.916	-0.665	-1.02171	1.30463e-42	1.38996e-41
ENSG00000117122	4237	MFAP2	microfibril associated protein 2	0.444	0.969	-0.525	-1.23611	1.33691e-42	1.41669e-41
ENSG00000139278	11010	GLIPR1	GLI pathogenesis related 1	0.091	0.679	-0.588	-1.08056	2.99021e-42	3.13495e-41
ENSG00000224877	284184	NDUFAF8	NADH:ubiquinone oxidoreductase complex assembly factor 8	0.303	0.939	-0.636	-1.03934	4.08689e-42	4.23961e-41
ENSG00000150687	11098	PRSS23	serine protease 23	0.352	0.931	-0.579	-1.87816	4.36768e-42	4.50717e-41
ENSG00000167772	51129	ANGPTL4	angiopoietin like 4	0.987	0.725	0.262	2.52371	4.50127e-42	4.62084e-41
ENSG00000277791	5691	PSMB3	proteasome 20S subunit beta 3	0.452	0.969	-0.517	-1.16327	5.05102e-42	5.15832e-41
ENSG00000114120	55186	SLC25A36	solute carrier family 25 member 36	0.969	0.855	0.114	1.5333	6.40282e-42	6.50513e-41
ENSG00000176171	664	BNIP3	BCL2 interacting protein 3	0.99	0.969	0.021	1.51053	7.72047e-42	7.80361e-41
ENSG00000122786	800	CALD1	caldesmon 1	0.948	0.992	-0.044	-1.11129	8.8213e-42	8.8708e-41
ENSG00000131871	55829	SELENOS	selenoprotein S	0.992	0.969	0.023	1.42282	1.39753e-41	1.39824e-40
ENSG00000120686	51569	UFM1	ubiquitin fold modifier 1	0.958	0.931	0.027	1.4479	1.48948e-41	1.48271e-40
ENSG00000185624	5034	P4HB	prolyl 4-hydroxylase subunit beta	1	1	0	1.18541	2.36728e-41	2.33296e-40
ENSG00000168461	11031	RAB31	RAB31, member RAS oncogene family	0.478	0.977	-0.499	-1.36967	2.54379e-41	2.49443e-40
ENSG00000169429	3576	CXCL8	C-X-C motif chemokine ligand 8	0.893	0.527	0.366	6.0626	2.55708e-41	2.49505e-40
ENSG00000184232	220323	OAF	out at first homolog	0.285	0.893	-0.608	-1.47313	4.51297e-41	4.3818e-40
ENSG00000169756	3987	LIMS1	LIM zinc finger domain containing 1	0.984	0.977	0.007	1.67905	6.81799e-41	6.49191e-40
ENSG00000131370	9467	SH3BP5	SH3 domain binding protein 5	0.859	0.473	0.386	2.42323	7.61441e-41	7.21538e-40
ENSG00000113721	5159	PDGFRB	platelet derived growth factor receptor beta	0.765	0.985	-0.22	-1.17794	8.71062e-41	8.21465e-40
ENSG00000113648	9555	MACROH2A1	macroH2A.1 histone	0.339	0.924	-0.585	-1.11348	1.10021e-40	1.03263e-39
ENSG00000117155	117178	SSX2IP	SSX family member 2 interacting protein	0.013	0.466	-0.453	-1.01302	1.31908e-40	1.23218e-39
ENSG00000134247	5738	PTGFRN	prostaglandin F2 receptor inhibitor	0.146	0.756	-0.61	-1.03765	1.64488e-40	1.52928e-39
ENSG00000160789	4000	LMNA	lamin A/C	0.922	1	-0.078	-1.259	1.86745e-40	1.72804e-39
ENSG00000117394	6513	SLC2A1	solute carrier family 2 member 1	0.896	0.542	0.354	2.0216	1.97056e-40	1.81494e-39
ENSG00000069482	51083	GAL	galanin and GMAP prepropeptide	0.091	0.664	-0.573	-1.17072	2.55338e-40	2.34079e-39
ENSG00000198886	4538	ND4	NADH dehydrogenase, subunit 4 (complex I)	1	1	0	1.27527	3.02532e-40	2.7606e-39
ENSG00000182718	302	ANXA2	annexin A2	0.896	1	-0.104	-1.13425	3.51253e-40	3.1882e-39
ENSG00000113811	58515	SELENOK	selenoprotein K	0.974	0.977	-0.003	1.46737	3.52627e-40	3.1882e-39
ENSG00000087074	23645	PPP1R15A	protein phosphatase 1 regulatory subunit 15A	0.995	0.977	0.018	1.24021	4.39155e-40	3.95239e-39
ENSG00000019549	6591	SNAI2	snail family transcriptional repressor 2	0.399	0.969	-0.57	-1.18736	1.28563e-39	1.13631e-38
ENSG00000118363	9789	SPCS2	signal peptidase complex subunit 2	0.995	0.985	0.01	1.08113	1.97063e-39	1.72628e-38
ENSG00000160932	4061	LY6E	lymphocyte antigen 6 family member E	0.616	0.985	-0.369	-1.2709	2.46888e-39	2.15317e-38
ENSG00000168214	3516	RBPJ	recombination signal binding protein for immunoglobulin kappa J region	0.956	0.893	0.063	1.47111	3.34658e-39	2.8804e-38
ENSG00000251562	378938	MALAT1	metastasis associated lung adenocarcinoma transcript 1	1	1	0	1.22738	3.53514e-39	3.02946e-38
ENSG00000127022	821	CANX	calnexin	0.99	1	-0.01	1.30236	4.70998e-39	3.98428e-38
ENSG00000038427	1462	VCAN	versican	0.329	0.924	-0.595	-1.52257	4.75012e-39	4.00107e-38
ENSG00000091039	114882	OSBPL8	oxysterol binding protein like 8	0.966	0.908	0.058	1.78467	6.91506e-39	5.79982e-38
ENSG00000204592	3133	HLA-E	major histocompatibility complex, class I, E	0.937	0.931	0.006	1.72611	6.95033e-39	5.8047e-38
ENSG00000110717	4728	NDUFS8	NADH:ubiquinone oxidoreductase core subunit S8	0.279	0.908	-0.629	-1.02589	8.61172e-39	7.1619e-38
ENSG00000114023	26355	FAM162A	family with sequence similarity 162 member A	0.995	0.977	0.018	1.31156	1.51726e-38	1.24088e-37
ENSG00000212907	4539	ND4L	NADH dehydrogenase, subunit 4L (complex I)	0.945	0.84	0.105	1.6629	1.88366e-38	1.53417e-37
ENSG00000090339	3383	ICAM1	intercellular adhesion molecule 1	0.82	0.275	0.545	2.39245	3.59373e-38	2.87936e-37
ENSG00000120675	29103	DNAJC15	DnaJ heat shock protein family (Hsp40) member C15	0.627	0.985	-0.358	-1.03344	4.82439e-38	3.84975e-37
ENSG00000108654	1655	DDX5	DEAD-box helicase 5	0.846	1	-0.154	-1.00595	5.23707e-38	4.16221e-37
ENSG00000166128	51762	RAB8B	RAB8B, member RAS oncogene family	0.817	0.344	0.473	1.7678	5.53014e-38	4.37747e-37
ENSG00000150991	7316	UBC	ubiquitin C	1	1	0	1.30961	7.40875e-38	5.84106e-37
ENSG00000103260	79006	METRN	meteorin, glial cell differentiation regulator	0.292	0.893	-0.601	-1.04897	8.26321e-38	6.46301e-37
ENSG00000067225	5315	PKM	pyruvate kinase M1/2	0.971	1	-0.029	-1.0031	9.81361e-38	7.6453e-37
ENSG00000123240	10133	OPTN	optineurin	0.919	0.679	0.24	1.48476	1.17139e-37	9.08978e-37
ENSG00000088986	8655	DYNLL1	dynein light chain LC8-type 1	0.901	1	-0.099	-1.04818	1.25866e-37	9.71737e-37
ENSG00000255112	57132	CHMP1B	charged multivesicular body protein 1B	0.439	0.939	-0.5	-1.52954	1.26212e-37	9.71737e-37
ENSG00000073756	5743	PTGS2	prostaglandin-endoperoxide synthase 2	0.982	0.855	0.127	2.63252	1.50153e-37	1.15156e-36
ENSG00000166848	54386_105371348	TERF2IP_LOC105371348	TERF2 interacting protein_uncharacterized LOC105371348	0.961	0.87	0.091	1.39108	1.55451e-37	1.18757e-36
ENSG00000186352	353322	ANKRD37	ankyrin repeat domain 37	0.948	0.763	0.185	2.82742	3.26226e-37	2.47305e-36
ENSG00000123505	262	AMD1	adenosylmethionine decarboxylase 1	0.172	0.779	-0.607	-1.05041	4.47682e-37	3.38077e-36
ENSG00000109971	3312	HSPA8	heat shock protein family A (Hsp70) member 8	0.574	0.947	-0.373	-1.39737	7.01314e-37	5.25586e-36
ENSG00000138061	1545	CYP1B1	cytochrome P450 family 1 subfamily B member 1	0.319	0.863	-0.544	-1.72108	7.56047e-37	5.64458e-36
ENSG00000187837	3006	H1-2	H1.2 linker histone, cluster member	0.911	0.695	0.216	2.31292	1.16716e-36	8.64841e-36
ENSG00000100664	1983	EIF5	eukaryotic translation initiation factor 5	0.971	0.931	0.04	1.26113	1.44524e-36	1.05895e-35
ENSG00000102172	6611	SMS	spermine synthase	0.875	0.542	0.333	1.7689	1.97438e-36	1.41509e-35
ENSG00000134333	3939	LDHA	lactate dehydrogenase A	1	1	0	1.09971	3.31322e-36	2.34905e-35
ENSG00000242247	26286	ARFGAP3	ADP ribosylation factor GTPase activating protein 3	0.963	0.924	0.039	1.24336	4.44222e-36	3.13821e-35
ENSG00000107731	219699	UNC5B	unc-5 netrin receptor B	0.574	0.977	-0.403	-1.1374	4.71611e-36	3.3198e-35
ENSG00000023909	2730	GCLM	glutamate-cysteine ligase modifier subunit	0.167	0.771	-0.604	-1.19879	5.35567e-36	3.75659e-35
ENSG00000168209	54541	DDIT4	DNA damage inducible transcript 4	0.997	0.962	0.035	1.64483	6.67564e-36	4.66584e-35
ENSG00000105329	7040	TGFB1	transforming growth factor beta 1	0.872	0.992	-0.12	-1.0946	7.37215e-36	5.13446e-35
ENSG00000171604	51523	CXXC5	CXXC finger protein 5	0.681	0.969	-0.288	-1.09561	7.85447e-36	5.4489e-35
ENSG00000172270	682	BSG	basigin (Ok blood group)	0.674	0.985	-0.311	-1.06441	8.04212e-36	5.523e-35
ENSG00000108106	27338	UBE2S	ubiquitin conjugating enzyme E2 S	0.311	0.916	-0.605	-1.08463	8.08835e-36	5.53547e-35
ENSG00000005022	292	SLC25A5	solute carrier family 25 member 5	0.473	0.947	-0.474	-1.17788	8.46762e-36	5.75872e-35
ENSG00000101782	8780	RIOK3	RIO kinase 3	0.909	0.718	0.191	1.46049	8.473e-36	5.75872e-35
ENSG00000177700	5441	POLR2L	RNA polymerase II subunit L	0.436	0.939	-0.503	-1.08616	1.1265e-35	7.55213e-35
ENSG00000137331	8870	IER3	immediate early response 3	1	1	0	1.75859	1.63218e-35	1.08317e-34
ENSG00000177150	125228	FAM210A	family with sequence similarity 210 member A	0.896	0.687	0.209	1.41401	2.61558e-35	1.72419e-34
ENSG00000148180	2934	GSN	gelsolin	0.337	0.901	-0.564	-1.06397	9.68341e-35	6.11731e-34
ENSG00000076641	55824	PAG1	phosphoprotein membrane anchor with glycosphingolipid microdomains 1	0.757	0.168	0.589	2.1429	1.52805e-34	9.47102e-34
ENSG00000164171	3673	ITGA2	integrin subunit alpha 2	0.264	0.878	-0.614	-1.21475	1.53417e-34	9.47913e-34
ENSG00000173511	7423	VEGFB	vascular endothelial growth factor B	0.888	0.687	0.201	1.53	1.73551e-34	1.06564e-33
ENSG00000134802	29015	SLC43A3	solute carrier family 43 member 3	0.744	0.168	0.576	1.90386	1.76494e-34	1.08034e-33
ENSG00000133398	84246	MED10	mediator complex subunit 10	0.95	0.878	0.072	1.27259	1.95081e-34	1.19042e-33
ENSG00000124226	55905	RNF114	ring finger protein 114	0.911	0.74	0.171	1.34095	2.6623e-34	1.6047e-33
ENSG00000101745	23253	ANKRD12	ankyrin repeat domain 12	0.919	0.824	0.095	1.50066	3.44768e-34	2.06546e-33
ENSG00000131876	6627	SNRPA1	small nuclear ribonucleoprotein polypeptide A'	0.89	0.71	0.18	1.48667	5.4677e-34	3.25584e-33
ENSG00000245532	283131	NEAT1	nuclear paraspeckle assembly transcript 1	0.997	1	-0.003	1.32879	6.60335e-34	3.92024e-33
ENSG00000272841		ENSG00000272841		0.091	0.618	-0.527	-1.16604	8.13935e-34	4.78886e-33
ENSG00000011465	1634	DCN	decorin	0.945	1	-0.055	-1.19676	8.4331e-34	4.93869e-33
ENSG00000161011	8878	SQSTM1	sequestosome 1	0.971	0.939	0.032	1.33484	8.44413e-34	4.93869e-33
ENSG00000105373	29997	NOP53	NOP53 ribosome biogenesis factor	0.971	0.947	0.024	1.1699	9.06737e-34	5.27192e-33
ENSG00000125347	3659	IRF1	interferon regulatory factor 1	0.869	0.58	0.289	1.75054	9.93612e-34	5.76003e-33
ENSG00000127314	5908	RAP1B	RAP1B, member of RAS oncogene family	0.979	0.969	0.01	1.38852	1.1046e-33	6.36597e-33
ENSG00000168003	6520	SLC3A2	solute carrier family 3 member 2	0.982	0.939	0.043	1.33522	1.71223e-33	9.75375e-33
ENSG00000109099	5376	PMP22	peripheral myelin protein 22	0.943	0.87	0.073	1.32353	4.9348e-33	2.77108e-32
ENSG00000173221	2745	GLRX	glutaredoxin	0.911	0.878	0.033	2.27715	5.04762e-33	2.82638e-32
ENSG00000104312	8767	RIPK2	receptor interacting serine/threonine kinase 2	0.822	0.527	0.295	1.88545	5.54788e-33	3.0977e-32
ENSG00000198931	353	APRT	adenine phosphoribosyltransferase	0.718	0.977	-0.259	-1.00394	5.73215e-33	3.19155e-32
ENSG00000118985	22936	ELL2	elongation factor for RNA polymerase II 2	0.864	0.634	0.23	1.56275	1.37863e-32	7.44462e-32
ENSG00000069667	6095	RORA	RAR related orphan receptor A	0.896	0.71	0.186	1.37059	1.38811e-32	7.4753e-32
ENSG00000127920	2791	GNG11	G protein subunit gamma 11	0.932	1	-0.068	-1.16332	2.28809e-32	1.21231e-31
ENSG00000164932	115908	CTHRC1	collagen triple helix repeat containing 1	0.963	1	-0.037	-1.00568	2.71259e-32	1.42574e-31
ENSG00000102580	5611	DNAJC3	DnaJ heat shock protein family (Hsp40) member C3	0.919	0.878	0.041	1.37245	3.25717e-32	1.70289e-31
ENSG00000132475	3021	H3-3B	H3.3 histone B	1	1	0	1.05035	5.58501e-32	2.88925e-31
ENSG00000105472	6320	CLEC11A	C-type lectin domain containing 11A	0.736	0.992	-0.256	-1.18672	5.9059e-32	3.0393e-31
ENSG00000154640	10950	BTG3	BTG anti-proliferation factor 3	0.911	0.786	0.125	1.37587	1.02979e-31	5.24475e-31
ENSG00000133805	272	AMPD3	adenosine monophosphate deaminase 3	0.663	0.053	0.61	1.55927	1.45369e-31	7.3846e-31
ENSG00000166598	7184	HSP90B1	heat shock protein 90 beta family member 1	0.995	1	-0.005	1.21447	2.03821e-31	1.03008e-30
ENSG00000058262	29927	SEC61A1	SEC61 translocon alpha 1 subunit	0.95	0.947	0.003	1.04654	2.6199e-31	1.30399e-30
ENSG00000117525	2152	F3	coagulation factor III, tissue factor	0.974	0.863	0.111	1.5124	3.23009e-31	1.60366e-30
ENSG00000125775	27111	SDCBP2	syndecan binding protein 2	0.695	0.137	0.558	1.67435	7.31378e-31	3.54188e-30
ENSG00000159884	203260	CCDC107	coiled-coil domain containing 107	0.89	0.763	0.127	1.49539	1.28718e-30	6.11334e-30
ENSG00000013441	1195	CLK1	CDC like kinase 1	0.809	0.527	0.282	1.57292	1.61634e-30	7.60336e-30
ENSG00000256618	100462977	MTRNR2L1	MT-RNR2 like 1	0.919	0.863	0.056	1.39788	2.08039e-30	9.73978e-30
ENSG00000166068	161742	SPRED1	sprouty related EVH1 domain containing 1	0.334	0.847	-0.513	-1.06709	2.40678e-30	1.12412e-29
ENSG00000145050	7873	MANF	mesencephalic astrocyte derived neurotrophic factor	0.971	0.947	0.024	1.33434	2.70555e-30	1.26067e-29
ENSG00000138640	10144	FAM13A	family with sequence similarity 13 member A	0.851	0.603	0.248	1.49389	2.96583e-30	1.37545e-29
ENSG00000163584	200916	RPL22L1	ribosomal protein L22 like 1	0.775	0.977	-0.202	-1.15427	4.07968e-30	1.88315e-29
ENSG00000198961	9867	PJA2	praja ring finger ubiquitin ligase 2	0.924	0.893	0.031	1.22833	4.29553e-30	1.97815e-29
ENSG00000109610	6649	SOD3	superoxide dismutase 3	0.462	0.947	-0.485	-1.17225	7.26458e-30	3.31446e-29
ENSG00000185022	23764	MAFF	MAF bZIP transcription factor F	0.89	0.656	0.234	1.27135	8.30845e-30	3.75595e-29
ENSG00000146457	9589	WTAP	WT1 associated protein	0.859	0.718	0.141	1.5759	1.02697e-29	4.58991e-29
ENSG00000131389	6533	SLC6A6	solute carrier family 6 member 6	0.838	0.595	0.243	1.67165	2.3804e-29	1.04727e-28
ENSG00000100100	113791	PIK3IP1	phosphoinositide-3-kinase interacting protein 1	0.692	0.176	0.516	1.94104	2.57296e-29	1.12947e-28
ENSG00000159200	1827	RCAN1	regulator of calcineurin 1	0.747	0.282	0.465	2.00248	7.9442e-29	3.40392e-28
ENSG00000104856	5971	RELB	RELB proto-oncogene, NF-kB subunit	0.807	0.496	0.311	1.43565	8.57745e-29	3.65144e-28
ENSG00000162496	9249	DHRS3	dehydrogenase/reductase 3	0.653	0.107	0.546	1.6257	1.032e-28	4.36497e-28
ENSG00000168398	624	BDKRB2	bradykinin receptor B2	0.65	0.076	0.574	1.51246	1.09535e-28	4.623e-28
ENSG00000164040	10424	PGRMC2	progesterone receptor membrane component 2	0.883	0.786	0.097	1.20528	1.28134e-28	5.37345e-28
ENSG00000120708	7045	TGFBI	transforming growth factor beta induced	0.919	1	-0.081	-1.27616	1.37813e-28	5.76709e-28
ENSG00000182287	8905	AP1S2	adaptor related protein complex 1 subunit sigma 2	0.778	0.481	0.297	1.92985	1.49708e-28	6.23835e-28
ENSG00000166920	84419	C15orf48	chromosome 15 open reading frame 48	0.668	0.13	0.538	2.76472	2.01285e-28	8.29985e-28
ENSG00000144802	64332	NFKBIZ	NFKB inhibitor zeta	0.911	0.733	0.178	1.63545	2.06486e-28	8.49654e-28
ENSG00000119048	7320	UBE2B	ubiquitin conjugating enzyme E2 B	0.956	0.969	-0.013	1.00339	2.36858e-28	9.68562e-28
ENSG00000132823	51526	OSER1	oxidative stress responsive serine rich 1	0.791	0.473	0.318	1.44082	2.59667e-28	1.05744e-27
ENSG00000256045	100463488	MTRNR2L10	MT-RNR2 like 10	0.969	0.939	0.03	1.31152	3.0898e-28	1.25309e-27
ENSG00000164032	3015	H2AZ1	H2A.Z variant histone 1	0.893	1	-0.107	-1.02362	6.8962e-28	2.76269e-27
ENSG00000090376	11213	IRAK3	interleukin 1 receptor associated kinase 3	0.749	0.389	0.36	1.57426	7.40879e-28	2.95602e-27
ENSG00000100234	7078	TIMP3	TIMP metallopeptidase inhibitor 3	0.791	0.992	-0.201	-1.23672	1.00173e-27	3.9488e-27
ENSG00000167552	7846	TUBA1A	tubulin alpha 1a	0.679	0.985	-0.306	-1.02674	1.16314e-27	4.54869e-27
ENSG00000153113	831	CAST	calpastatin	0.95	0.924	0.026	1.06281	1.32088e-27	5.14517e-27
ENSG00000138764	901	CCNG2	cyclin G2	0.836	0.595	0.241	1.25837	2.55377e-27	9.67979e-27
ENSG00000129521	112399	EGLN3	egl-9 family hypoxia inducible factor 3	0.89	0.504	0.386	1.38053	2.94867e-27	1.11338e-26
ENSG00000100906	4792	NFKBIA	NFKB inhibitor alpha	0.971	0.962	0.009	1.38159	4.73984e-27	1.76936e-26
ENSG00000113615	10802	SEC24A	SEC24 homolog A, COPII coat complex component	0.812	0.557	0.255	1.30224	5.23711e-27	1.95129e-26
ENSG00000080371	23011	RAB21	RAB21, member RAS oncogene family	0.817	0.595	0.222	1.3368	6.34039e-27	2.35347e-26
ENSG00000128342	3976	LIF	LIF interleukin 6 family cytokine	0.765	0.282	0.483	2.49595	9.21515e-27	3.35731e-26
ENSG00000197696	4828	NMB	neuromedin B	0.93	0.87	0.06	2.34864	1.04617e-26	3.80442e-26
ENSG00000100883	6729	SRP54	signal recognition particle 54	0.927	0.87	0.057	1.1595	1.24027e-26	4.46906e-26
ENSG00000198786	4540	ND5	NADH dehydrogenase, subunit 5 (complex I)	0.995	0.985	0.01	1.20123	1.52591e-26	5.43863e-26
ENSG00000131435	8572	PDLIM4	PDZ and LIM domain 4	0.943	0.908	0.035	1.24734	1.62685e-26	5.7775e-26
ENSG00000109220	26511	CHIC2	cysteine rich hydrophobic domain 2	0.864	0.779	0.085	1.29958	2.02174e-26	7.12855e-26
ENSG00000006459	80853	KDM7A	lysine demethylase 7A	0.755	0.389	0.366	1.51461	2.24153e-26	7.86131e-26
ENSG00000143158	25874	MPC2	mitochondrial pyruvate carrier 2	0.956	0.962	-0.006	1.04887	2.61929e-26	9.16985e-26
ENSG00000175183	1466	CSRP2	cysteine and glycine rich protein 2	0.849	0.634	0.215	1.90737	3.3028e-26	1.15218e-25
ENSG00000221869	1052	CEBPD	CCAAT enhancer binding protein delta	0.901	0.763	0.138	1.81495	3.779e-26	1.31365e-25
ENSG00000183963	6525	SMTN	smoothelin	0.82	0.649	0.171	1.43012	5.35057e-26	1.85342e-25
ENSG00000163882	5437	POLR2H	RNA polymerase II subunit H	0.948	0.893	0.055	1.04143	5.57432e-26	1.92754e-25
ENSG00000148154	7357	UGCG	UDP-glucose ceramide glucosyltransferase	0.692	0.237	0.455	1.39148	5.8981e-26	2.03593e-25
ENSG00000159674	10417	SPON2	spondin 2	0.535	0.939	-0.404	-1.62764	6.33842e-26	2.1841e-25
ENSG00000124795	7913	DEK	DEK proto-oncogene	0.922	0.855	0.067	1.07219	1.07264e-25	3.65774e-25
ENSG00000139572	53831	GPR84	G protein-coupled receptor 84	0.593	0.061	0.532	2.4007	1.21135e-25	4.11651e-25
ENSG00000141580	56270	WDR45B	WD repeat domain 45B	0.799	0.603	0.196	1.20712	1.27337e-25	4.31982e-25
ENSG00000183255	754	PTTG1IP	PTTG1 interacting protein	0.903	0.855	0.048	1.63782	1.38231e-25	4.67328e-25
ENSG00000096696	1832	DSP	desmoplakin	0.204	0.687	-0.483	-1.19022	1.40301e-25	4.73515e-25
ENSG00000087245	4313	MMP2	matrix metallopeptidase 2	0.984	0.977	0.007	1.23036	1.63511e-25	5.48097e-25
ENSG00000156273	571_100379661	BACH1_GRIK1-AS2	BTB domain and CNC homolog 1_GRIK1 antisense RNA 2	0.757	0.466	0.291	1.42341	2.94361e-25	9.68589e-25
ENSG00000101255	57761	TRIB3	tribbles pseudokinase 3	0.828	0.443	0.385	1.35312	5.80766e-25	1.87041e-24
ENSG00000005448	84058	WDR54	WD repeat domain 54	0.817	0.565	0.252	1.21213	1.15002e-24	3.65596e-24
ENSG00000144747	7110	TMF1	TATA element modulatory factor 1	0.927	0.924	0.003	1.00416	1.41932e-24	4.5048e-24
ENSG00000136052	84102	SLC41A2	solute carrier family 41 member 2	0.7	0.313	0.387	1.29242	1.85631e-24	5.85406e-24
ENSG00000174780	6731	SRP72	signal recognition particle 72	0.922	0.931	-0.009	1.06255	2.10008e-24	6.61224e-24
ENSG00000090238	83719	YPEL3	yippee like 3	0.88	0.733	0.147	1.02977	5.39867e-24	1.67571e-23
ENSG00000159399	3099	HK2	hexokinase 2	0.765	0.489	0.276	1.4471	5.52526e-24	1.70962e-23
ENSG00000198355	415116	PIM3	Pim-3 proto-oncogene, serine/threonine kinase	0.802	0.573	0.229	1.28027	5.58988e-24	1.72691e-23
ENSG00000183696	7378	UPP1	uridine phosphorylase 1	0.916	0.832	0.084	1.63291	8.44298e-24	2.58402e-23
ENSG00000079308	7145	TNS1	tensin 1	0.833	0.687	0.146	1.2015	9.14638e-24	2.79064e-23
ENSG00000144674	2803	GOLGA4	golgin A4	0.922	0.847	0.075	1.18343	1.05176e-23	3.1991e-23
ENSG00000081019	54665	RSBN1	round spermatid basic protein 1	0.77	0.534	0.236	1.23962	1.49414e-23	4.48926e-23
ENSG00000164105	8819	SAP30	Sin3A associated protein 30	0.885	0.748	0.137	1.13244	1.94326e-23	5.7945e-23
ENSG00000113739	8614	STC2	stanniocalcin 2	0.731	0.366	0.365	1.87234	2.11568e-23	6.26128e-23
ENSG00000152952	5352	PLOD2	procollagen-lysine,2-oxoglutarate 5-dioxygenase 2	0.971	0.962	0.009	1.2035	2.38563e-23	7.01802e-23
ENSG00000144749	26018	LRIG1	leucine rich repeats and immunoglobulin like domains 1	0.666	0.244	0.422	1.22253	2.9655e-23	8.685e-23
ENSG00000198380	2673	GFPT1	glutamine--fructose-6-phosphate transaminase 1	0.854	0.786	0.068	1.13596	3.19947e-23	9.32864e-23
ENSG00000034713	11345	GABARAPL2	GABA type A receptor associated protein like 2	0.958	0.969	-0.011	1.19799	4.42044e-23	1.27752e-22
ENSG00000269893	100093630	SNHG8	small nucleolar RNA host gene 8	0.859	0.794	0.065	1.26415	4.63646e-23	1.33603e-22
ENSG00000265972	10628	TXNIP	thioredoxin interacting protein	0.932	0.908	0.024	1.30717	5.94213e-23	1.69985e-22
ENSG00000100739	623	BDKRB1	bradykinin receptor B1	0.535	0.038	0.497	2.62445	6.31262e-23	1.79541e-22
ENSG00000115008	3552	IL1A	interleukin 1 alpha	0.538	0.038	0.5	2.63705	6.99615e-23	1.98409e-22
ENSG00000204103	9935	MAFB	MAF bZIP transcription factor B	0.107	0.527	-0.42	-1.06398	7.66592e-23	2.17091e-22
ENSG00000145423	6423	SFRP2	secreted frizzled related protein 2	0.418	0.779	-0.361	-2.34032	9.14763e-23	2.57204e-22
ENSG00000008294	9043	SPAG9	sperm associated antigen 9	0.937	0.908	0.029	1.02442	1.3062e-22	3.64663e-22
ENSG00000116679	10625	IVNS1ABP	influenza virus NS1A binding protein	0.582	0.947	-0.365	-1.11263	1.48876e-22	4.1387e-22
ENSG00000117152	5999	RGS4	regulator of G protein signaling 4	0.577	0.099	0.478	2.77868	1.73708e-22	4.81545e-22
ENSG00000099194	6319	SCD	stearoyl-CoA desaturase	0.721	0.351	0.37	1.37935	2.26499e-22	6.25252e-22
ENSG00000180573	8334	H2AC6	H2A clustered histone 6	0.747	0.45	0.297	1.48658	2.86537e-22	7.8988e-22
ENSG00000187479	387763	C11orf96	chromosome 11 open reading frame 96	0.943	0.794	0.149	1.92058	2.88873e-22	7.95207e-22
ENSG00000160209	8566_105372824	PDXK_LOC105372824	pyridoxal kinase_uncharacterized LOC105372824	0.851	0.794	0.057	1.08761	5.9207e-22	1.60298e-21
ENSG00000124785	51299	NRN1	neuritin 1	0.802	0.695	0.107	1.98118	8.47807e-22	2.27661e-21
ENSG00000153823	55022	PID1	phosphotyrosine interaction domain containing 1	0.499	0.023	0.476	1.70385	1.16118e-21	3.10119e-21
ENSG00000135241	50640	PNPLA8	patatin like phospholipase domain containing 8	0.83	0.733	0.097	1.27099	1.17824e-21	3.14249e-21
ENSG00000141664	54877	ZCCHC2	zinc finger CCHC-type containing 2	0.556	0.099	0.457	1.34435	1.45135e-21	3.82434e-21
ENSG00000135766	54583	EGLN1	egl-9 family hypoxia inducible factor 1	0.77	0.527	0.243	1.12341	2.21272e-21	5.76124e-21
ENSG00000162645	2634	GBP2	guanylate binding protein 2	0.616	0.198	0.418	1.55872	2.29231e-21	5.95275e-21
ENSG00000162433	205	AK4	adenylate kinase 4	0.817	0.611	0.206	1.1493	2.41102e-21	6.2528e-21
ENSG00000170525	5209	PFKFB3	6-phosphofructo-2-kinase/fructose-2,6-biphosphatase 3	0.762	0.534	0.228	1.48461	2.43401e-21	6.30412e-21
ENSG00000028277	5452	POU2F2	POU class 2 homeobox 2	0.739	0.45	0.289	1.58889	3.44814e-21	8.90731e-21
ENSG00000124212	5740	PTGIS	prostaglandin I2 synthase	0.621	0.183	0.438	1.35413	3.45339e-21	8.9092e-21
ENSG00000154721	58494	JAM2	junctional adhesion molecule 2	0.781	0.55	0.231	1.16875	3.56688e-21	9.17797e-21
ENSG00000145901	10318	TNIP1	TNFAIP3 interacting protein 1	0.836	0.756	0.08	1.04208	3.86262e-21	9.92598e-21
ENSG00000158092	4690	NCK1	NCK adaptor protein 1	0.731	0.458	0.273	1.21084	3.99403e-21	1.02503e-20
ENSG00000143514	7159	TP53BP2	tumor protein p53 binding protein 2	0.687	0.389	0.298	1.30722	8.36154e-21	2.09944e-20
ENSG00000064309	50937	CDON	cell adhesion associated, oncogene regulated	0.593	0.183	0.41	1.4444	8.89762e-21	2.22836e-20
ENSG00000152256	5163	PDK1	pyruvate dehydrogenase kinase 1	0.731	0.443	0.288	1.21104	9.08469e-21	2.27233e-20
ENSG00000178381	90637	ZFAND2A	zinc finger AN1-type containing 2A	0.713	0.466	0.247	1.1788	1.35523e-20	3.36419e-20
ENSG00000162493	10630	PDPN	podoplanin	0.595	0.16	0.435	1.29884	1.68353e-20	4.16863e-20
ENSG00000160886	54742	LY6K	lymphocyte antigen 6 family member K	0.251	0.695	-0.444	-1.31761	1.99616e-20	4.93036e-20
ENSG00000196850	160760	PPTC7	PTC7 protein phosphatase homolog	0.629	0.237	0.392	1.18973	2.49411e-20	6.13718e-20
ENSG00000128923	54629	MINDY2	MINDY lysine 48 deubiquitinase 2	0.71	0.481	0.229	1.16067	2.90674e-20	7.10817e-20
ENSG00000111276	1027	CDKN1B	cyclin dependent kinase inhibitor 1B	0.661	0.336	0.325	1.23178	3.44562e-20	8.396e-20
ENSG00000147905	84186	ZCCHC7	zinc finger CCHC-type containing 7	0.778	0.672	0.106	1.19316	3.74139e-20	9.08161e-20
ENSG00000059804	6515	SLC2A3	solute carrier family 2 member 3	0.872	0.794	0.078	1.20196	4.03144e-20	9.77365e-20
ENSG00000117305	3155	HMGCL	3-hydroxy-3-methylglutaryl-CoA lyase	0.728	0.511	0.217	1.04898	4.70106e-20	1.1383e-19
ENSG00000147454	51312	SLC25A37	solute carrier family 25 member 37	0.812	0.771	0.041	1.53027	5.84437e-20	1.40822e-19
ENSG00000100504	5836	PYGL	glycogen phosphorylase L	0.598	0.176	0.422	1.17255	6.13491e-20	1.47283e-19
ENSG00000177971	55272	IMP3	IMP U3 small nucleolar ribonucleoprotein 3	0.851	0.817	0.034	1.04841	8.17721e-20	1.95124e-19
ENSG00000108342	1440	CSF3	colony stimulating factor 3	0.499	0.053	0.446	4.2336	8.56021e-20	2.04017e-19
ENSG00000121749	64786	TBC1D15	TBC1 domain family member 15	0.757	0.573	0.184	1.12481	9.79107e-20	2.32789e-19
ENSG00000196843	10865	ARID5A	AT-rich interaction domain 5A	0.606	0.221	0.385	1.33735	1.56903e-19	3.70365e-19
ENSG00000131016	9590	AKAP12	A-kinase anchoring protein 12	0.525	0.107	0.418	2.28364	1.90601e-19	4.48298e-19
ENSG00000140563	55784	MCTP2	multiple C2 and transmembrane domain containing 2	0.543	0.13	0.413	1.22634	1.93463e-19	4.54487e-19
ENSG00000070495	23210	JMJD6	jumonji domain containing 6, arginine demethylase and lysine hydroxylase	0.76	0.603	0.157	1.08221	2.56827e-19	6.01196e-19
ENSG00000175602	11007	CCDC85B	coiled-coil domain containing 85B	0.948	0.947	0.001	1.05866	2.5973e-19	6.0727e-19
ENSG00000150347	84159	ARID5B	AT-rich interaction domain 5B	0.817	0.679	0.138	1.37312	3.28135e-19	7.64485e-19
ENSG00000152409	133746	JMY	junction mediating and regulatory protein, p53 cofactor	0.585	0.206	0.379	1.25243	3.39215e-19	7.89366e-19
ENSG00000187239	23048	FNBP1	formin binding protein 1	0.666	0.389	0.277	1.36424	3.50101e-19	8.10869e-19
ENSG00000198053	140885	SIRPA	signal regulatory protein alpha	0.7	0.443	0.257	1.1937	4.9182e-19	1.13245e-18
ENSG00000160285	4047	LSS	lanosterol synthase	0.514	0.099	0.415	1.19958	5.93014e-19	1.36227e-18
ENSG00000188994	23036	ZNF292	zinc finger protein 292	0.851	0.802	0.049	1.03712	8.18751e-19	1.86777e-18
ENSG00000119523	85365	ALG2	ALG2 alpha-1,3/1,6-mannosyltransferase	0.796	0.718	0.078	1.03867	8.36066e-19	1.90507e-18
ENSG00000249992	25907	TMEM158	transmembrane protein 158 (gene/pseudogene)	0.76	0.527	0.233	1.42133	1.34543e-18	3.03763e-18
ENSG00000169715	4493	MT1E	metallothionein 1E	0.783	0.656	0.127	3.90872	1.46799e-18	3.30675e-18
ENSG00000163453	3490	IGFBP7	insulin like growth factor binding protein 7	0.352	0.756	-0.404	-1.75541	1.4757e-18	3.32032e-18
ENSG00000121060	7706	TRIM25	tripartite motif containing 25	0.608	0.252	0.356	1.12885	1.70621e-18	3.82152e-18
ENSG00000143162	8804	CREG1	cellular repressor of E1A stimulated genes 1	0.684	0.427	0.257	1.28936	3.79926e-18	8.42332e-18
ENSG00000067066	6672	SP100	SP100 nuclear antigen	0.778	0.649	0.129	1.06763	3.84347e-18	8.51177e-18
ENSG00000182372	2055	CLN8	CLN8 transmembrane ER and ERGIC protein	0.561	0.191	0.37	1.31897	4.8317e-18	1.06405e-17
ENSG00000188706	51114	ZDHHC9	zinc finger DHHC-type containing 9	0.666	0.412	0.254	1.24227	5.01746e-18	1.10373e-17
ENSG00000178607	2081	ERN1	endoplasmic reticulum to nucleus signaling 1	0.601	0.267	0.334	1.20446	5.79916e-18	1.27285e-17
ENSG00000184205	64061	TSPYL2	TSPY like 2	0.739	0.542	0.197	1.19455	5.95982e-18	1.30665e-17
ENSG00000197976	8227	AKAP17A	A-kinase anchoring protein 17A	0.676	0.412	0.264	1.13735	6.1043e-18	1.33684e-17
ENSG00000078246	7289	TULP3	TUB like protein 3	0.736	0.55	0.186	1.08275	6.1615e-18	1.34638e-17
ENSG00000112763	11120	BTN2A1	butyrophilin subfamily 2 member A1	0.676	0.45	0.226	1.22497	7.81648e-18	1.6986e-17
ENSG00000172530	54971	BANP	BTG3 associated nuclear protein	0.614	0.298	0.316	1.33086	9.62172e-18	2.07715e-17
ENSG00000113448	5144	PDE4D	phosphodiesterase 4D	0.569	0.198	0.371	1.41981	1.15422e-17	2.4728e-17
ENSG00000074416	11343	MGLL	monoglyceride lipase	0.593	0.26	0.333	1.25663	1.30609e-17	2.78604e-17
ENSG00000112511	5252	PHF1	PHD finger protein 1	0.666	0.42	0.246	1.11258	1.3467e-17	2.86337e-17
ENSG00000135913	57695	USP37	ubiquitin specific peptidase 37	0.561	0.191	0.37	1.09593	1.39012e-17	2.9525e-17
ENSG00000186918	55893	ZNF395	zinc finger protein 395	0.739	0.519	0.22	1.08347	1.45219e-17	3.08102e-17
ENSG00000160213	1476	CSTB	cystatin B	0.971	0.977	-0.006	1.62577	1.5457e-17	3.27236e-17
ENSG00000128050	10606	PAICS	phosphoribosylaminoimidazole carboxylase and phosphoribosylaminoimidazolesuccinocarboxamide synthase	0.836	0.786	0.05	1.00802	2.33226e-17	4.91119e-17
ENSG00000023608	6617	SNAPC1	small nuclear RNA activating complex polypeptide 1	0.752	0.626	0.126	1.16051	2.38188e-17	5.01034e-17
ENSG00000189060	3005	H1-0	H1.0 linker histone	0.76	0.649	0.111	1.78864	2.42531e-17	5.09083e-17
ENSG00000133110	10631	POSTN	periostin	0.164	0.527	-0.363	-1.77629	2.89795e-17	6.06999e-17
ENSG00000129003	54832	VPS13C	vacuolar protein sorting 13 homolog C	0.721	0.565	0.156	1.21717	3.3185e-17	6.94349e-17
ENSG00000085719	8895	CPNE3	copine 3	0.825	0.817	0.008	1.08107	3.49321e-17	7.30129e-17
ENSG00000173926	115123	MARCHF3	membrane associated ring-CH-type finger 3	0.47	0.076	0.394	1.25733	4.52388e-17	9.40567e-17
ENSG00000175592	8061	FOSL1	FOS like 1, AP-1 transcription factor subunit	0.603	0.275	0.328	1.26621	5.64403e-17	1.16976e-16
ENSG00000186340	7058	THBS2	thrombospondin 2	0.671	0.45	0.221	1.98567	5.86333e-17	1.21393e-16
ENSG00000134954	2113	ETS1	ETS proto-oncogene 1, transcription factor	0.768	0.634	0.134	1.10255	6.26294e-17	1.28989e-16
ENSG00000110911	4891	SLC11A2	solute carrier family 11 member 2	0.522	0.16	0.362	1.14897	1.17235e-16	2.38463e-16
ENSG00000120910	5533	PPP3CC	protein phosphatase 3 catalytic subunit gamma	0.603	0.336	0.267	1.18417	1.38258e-16	2.80934e-16
ENSG00000077150	4791	NFKB2	nuclear factor kappa B subunit 2	0.601	0.305	0.296	1.07673	2.18874e-16	4.39757e-16
ENSG00000162924	5966	REL	REL proto-oncogene, NF-kB subunit	0.728	0.519	0.209	1.06728	4.74697e-16	9.41276e-16
ENSG00000124145	6385	SDC4	syndecan 4	0.582	0.26	0.322	1.59384	5.15389e-16	1.01991e-15
ENSG00000103642	114294	LACTB	lactamase beta	0.627	0.359	0.268	1.03329	6.12476e-16	1.2084e-15
ENSG00000135111	6926	TBX3	T-box transcription factor 3	0.95	0.954	-0.004	1.02114	7.52599e-16	1.47746e-15
ENSG00000272870	105377540	SAP30-DT	SAP30 divergent transcript	0.595	0.252	0.343	1.06859	7.56795e-16	1.48422e-15
ENSG00000118495	5325	PLAGL1	PLAG1 like zinc finger 1	0.799	0.733	0.066	1.0787	8.27001e-16	1.61869e-15
ENSG00000086619	56605	ERO1B	endoplasmic reticulum oxidoreductase 1 beta	0.54	0.198	0.342	1.03729	9.26653e-16	1.81014e-15
ENSG00000119900	79627	OGFRL1	opioid growth factor receptor like 1	0.457	0.092	0.365	1.01221	1.13405e-15	2.19568e-15
ENSG00000071537	6400	SEL1L	SEL1L adaptor subunit of ERAD E3 ubiquitin ligase	0.765	0.718	0.047	1.00086	1.27451e-15	2.46522e-15
ENSG00000143320	1382	CRABP2	cellular retinoic acid binding protein 2	0.786	0.603	0.183	1.12894	1.29181e-15	2.49623e-15
ENSG00000094975	51430	SUCO	SUN domain containing ossification factor	0.705	0.565	0.14	1.01687	1.93266e-15	3.70191e-15
ENSG00000130779	6249	CLIP1	CAP-Gly domain containing linker protein 1	0.702	0.527	0.175	1.12079	2.44416e-15	4.65904e-15
ENSG00000111912	135112	NCOA7	nuclear receptor coactivator 7	0.624	0.336	0.288	1.35018	2.45556e-15	4.67624e-15
ENSG00000144597	85403	EAF1	ELL associated factor 1	0.535	0.214	0.321	1.12959	2.94649e-15	5.59493e-15
ENSG00000179833	9792	SERTAD2	SERTA domain containing 2	0.606	0.313	0.293	1.05834	3.77927e-15	7.12817e-15
ENSG00000137393	255488	RNF144B	ring finger protein 144B	0.358	0	0.358	1.10391	3.87582e-15	7.30329e-15
ENSG00000028137	7133	TNFRSF1B	TNF receptor superfamily member 1B	0.399	0.038	0.361	1.20139	4.13167e-15	7.77053e-15
ENSG00000137193	5292	PIM1	Pim-1 proto-oncogene, serine/threonine kinase	0.54	0.206	0.334	1.23677	4.2106e-15	7.91144e-15
ENSG00000148344	9536	PTGES	prostaglandin E synthase	0.491	0.145	0.346	1.1746	4.43566e-15	8.31844e-15
ENSG00000198719	28514	DLL1	delta like canonical Notch ligand 1	0.413	0.053	0.36	1.81276	5.52755e-15	1.03563e-14
ENSG00000214900	283551	LINC01588	long intergenic non-protein coding RNA 1588	0.504	0.153	0.351	1.36825	6.46206e-15	1.20956e-14
ENSG00000059769	548645	DNAJC25	DnaJ heat shock protein family (Hsp40) member C25	0.582	0.298	0.284	1.14039	7.48936e-15	1.39391e-14
ENSG00000162783	51278	IER5	immediate early response 5	0.695	0.542	0.153	1.08931	8.54442e-15	1.58878e-14
ENSG00000110944	51561	IL23A	interleukin 23 subunit alpha	0.376	0.031	0.345	3.15143	2.71894e-14	4.97127e-14
ENSG00000214274	283	ANG	angiogenin	0.595	0.336	0.259	1.02995	3.9468e-14	7.17633e-14
ENSG00000260454		ENSG00000260454		0.522	0.183	0.339	2.33585	4.61908e-14	8.36784e-14
ENSG00000129757	1028	CDKN1C	cyclin dependent kinase inhibitor 1C	0.475	0.145	0.33	2.6482	4.76064e-14	8.61636e-14
ENSG00000127824	7277	TUBA4A	tubulin alpha 4a	0.833	0.702	0.131	1.17466	6.12461e-14	1.10749e-13
ENSG00000118473	84251	SGIP1	SH3GL interacting endocytic adaptor 1	0.624	0.412	0.212	1.1558	9.6746e-14	1.74143e-13
ENSG00000167797	10263	CDK2AP2	cyclin dependent kinase 2 associated protein 2	0.71	0.603	0.107	1.0534	1.07756e-13	1.93256e-13
ENSG00000140379	597	BCL2A1	BCL2 related protein A1	0.486	0.176	0.31	1.56205	1.22018e-13	2.18436e-13
ENSG00000196611	4312	MMP1	matrix metallopeptidase 1	0.896	0.832	0.064	1.64615	1.32198e-13	2.35377e-13
ENSG00000169241	55974	SLC50A1	solute carrier family 50 member 1	0.629	0.473	0.156	1.06443	1.52619e-13	2.70514e-13
ENSG00000085449	57590	WDFY1	WD repeat and FYVE domain containing 1	0.634	0.458	0.176	1.11545	2.17571e-13	3.83571e-13
ENSG00000149506	22917	ZP1	zona pellucida glycoprotein 1	0.507	0.176	0.331	1.03474	2.34046e-13	4.11879e-13
ENSG00000163602	23429	RYBP	RING1 and YY1 binding protein	0.695	0.595	0.1	1.01607	2.76062e-13	4.84954e-13
ENSG00000083799	1540	CYLD	CYLD lysine 63 deubiquitinase	0.624	0.443	0.181	1.12475	5.45457e-13	9.52255e-13
ENSG00000260001	100507588	TGFBR3L	transforming growth factor beta receptor 3 like	0.569	0.336	0.233	1.04301	6.83084e-13	1.19147e-12
ENSG00000137285	347733	TUBB2B	tubulin beta 2B class IIb	0.483	0.176	0.307	1.29115	1.1501e-12	1.98325e-12
ENSG00000123610	7130	TNFAIP6	TNF alpha induced protein 6	0.828	0.878	-0.05	3.08866	1.39314e-12	2.39396e-12
ENSG00000162373	79656	BEND5	BEN domain containing 5	0.441	0.13	0.311	1.10575	2.39158e-12	4.09184e-12
ENSG00000276023	11072	DUSP14	dual specificity phosphatase 14	0.54	0.29	0.25	1.24313	3.56337e-12	6.07036e-12
ENSG00000089351	57655	GRAMD1A	GRAM domain containing 1A	0.7	0.664	0.036	1.40744	4.5382e-12	7.69114e-12
ENSG00000198535	145741	C2CD4A	C2 calcium dependent domain containing 4A	0.3	0.008	0.292	1.47443	6.0439e-12	1.02078e-11
ENSG00000105928	1687	GSDME	gasdermin E	0.491	0.237	0.254	1.17749	1.31579e-11	2.18854e-11
ENSG00000080200	131544	CRYBG3	crystallin beta-gamma domain containing 3	0.582	0.405	0.177	1.00632	2.28577e-11	3.76379e-11
ENSG00000174697	3952	LEP	leptin	0.292	0.015	0.277	2.06449	4.31293e-11	6.99653e-11
ENSG00000185215	7127	TNFAIP2	TNF alpha induced protein 2	0.496	0.252	0.244	1.41263	5.95389e-11	9.59536e-11
ENSG00000137309	3159	HMGA1	high mobility group AT-hook 1	0.661	0.565	0.096	1.01092	9.38608e-11	1.49919e-10
ENSG00000106565	28959	TMEM176B	transmembrane protein 176B	0.572	0.305	0.267	1.17754	1.51238e-10	2.39622e-10
ENSG00000168621	2668	GDNF	glial cell derived neurotrophic factor	0.462	0.214	0.248	1.09734	1.79596e-10	2.82961e-10
ENSG00000138685	2247	FGF2	fibroblast growth factor 2	0.577	0.405	0.172	1.35895	2.39696e-10	3.75849e-10
ENSG00000186480	3638	INSIG1	insulin induced gene 1	0.88	0.901	-0.021	1.1041	3.70058e-10	5.74772e-10
ENSG00000109320	4790	NFKB1	nuclear factor kappa B subunit 1	0.627	0.527	0.1	1.04141	4.22772e-10	6.56129e-10
ENSG00000221968	3995	FADS3	fatty acid desaturase 3	0.446	0.214	0.232	1.02171	6.89192e-10	1.06457e-09
ENSG00000163661	5806	PTX3	pentraxin 3	0.392	0.13	0.262	2.98916	8.85573e-10	1.3594e-09
ENSG00000138835	5998	RGS3	regulator of G protein signaling 3	0.681	0.618	0.063	1.21194	1.24439e-09	1.89543e-09
ENSG00000232956	285958	SNHG15	small nucleolar RNA host gene 15	0.572	0.45	0.122	1.0374	6.70375e-09	9.87525e-09
ENSG00000125538	3553	IL1B	interleukin 1 beta	0.355	0.115	0.24	4.36169	1.05175e-08	1.53214e-08
ENSG00000137507	2615	LRRC32	leucine rich repeat containing 32	0.376	0.137	0.239	1.15285	1.29988e-08	1.88111e-08
ENSG00000102802	84935	MEDAG	mesenteric estrogen dependent adipogenesis	0.449	0.221	0.228	1.61675	1.40075e-08	2.01967e-08
ENSG00000124731	54210	TREM1	triggering receptor expressed on myeloid cells 1	0.467	0.237	0.23	1.39956	1.41323e-08	2.03617e-08
ENSG00000103257	8140	SLC7A5	solute carrier family 7 member 5	0.616	0.557	0.059	1.12318	2.47531e-08	3.51248e-08
ENSG00000197632	5055	SERPINB2	serpin family B member 2	0.358	0.13	0.228	3.41621	2.50012e-08	3.54514e-08
ENSG00000103888	57214	CEMIP	cell migration inducing hyaluronidase 1	0.319	0.092	0.227	1.60945	3.64459e-08	5.12008e-08
ENSG00000107159	768	CA9	carbonic anhydrase 9	0.449	0.244	0.205	1.09952	1.48985e-07	2.012e-07
ENSG00000104368	5327	PLAT	plasminogen activator, tissue type	0.467	0.305	0.162	1.2613	1.57519e-07	2.1207e-07
ENSG00000116285	54206	ERRFI1	ERBB receptor feedback inhibitor 1	0.739	0.702	0.037	1.29681	1.59239e-07	2.13947e-07
ENSG00000183258	51428	DDX41	DEAD-box helicase 41	0.627	0.611	0.016	1.06531	2.35137e-07	3.13994e-07
ENSG00000081181	384	ARG2	arginase 2	0.269	0.061	0.208	1.0779	3.63058e-07	4.79295e-07
ENSG00000169908	4071	TM4SF1	transmembrane 4 L six family member 1	0.225	0.038	0.187	2.19987	5.47745e-07	7.17346e-07
ENSG00000115457	3485	IGFBP2	insulin like growth factor binding protein 2	0.298	0.107	0.191	1.90104	2.50035e-06	3.13698e-06
ENSG00000164949	2669	GEM	GTP binding protein overexpressed in skeletal muscle	0.478	0.366	0.112	1.04497	8.59086e-06	1.04651e-05
ENSG00000187193	4501	MT1X	metallothionein 1X	0.71	0.702	0.008	2.4451	9.50778e-06	1.15535e-05
ENSG00000164776	5260	PHKG1	phosphorylase kinase catalytic subunit gamma 1	0.076	0.229	-0.153	-1.05323	1.0739e-05	1.30016e-05
ENSG00000119508	8013	NR4A3	nuclear receptor subfamily 4 group A member 3	0.347	0.198	0.149	1.04843	1.36133e-05	1.64048e-05
ENSG00000163435	1999	ELF3	E74 like ETS transcription factor 3	0.146	0.015	0.131	1.03987	3.41117e-05	3.99965e-05
ENSG00000135919	5270	SERPINE2	serpin family E member 2	0.843	0.893	-0.05	1.49618	4.32262e-05	5.02352e-05
ENSG00000112245	7803	PTP4A1	protein tyrosine phosphatase 4A1	0.76	0.847	-0.087	1.45544	8.09173e-05	9.24568e-05
ENSG00000271503	6352	CCL5	C-C motif chemokine ligand 5	0.154	0.031	0.123	2.75673	0.000131546	0.000148327
ENSG00000115009	6364	CCL20	C-C motif chemokine ligand 20	0.151	0.031	0.12	2.94309	0.000206269	0.000228917
ENSG00000109787	51274	KLF3	Kruppel like factor 3	0.522	0.519	0.003	1.02813	0.000243306	0.00026896
ENSG00000087250	4504	MT3	metallothionein 3	0.193	0.069	0.124	2.01828	0.000302048	0.00033259
ENSG00000253633	107986898	LOC107986898	uncharacterized LOC107986898	0.441	0.336	0.105	1.23468	0.000422416	0.000460245
ENSG00000163739	2919	CXCL1	C-X-C motif chemokine ligand 1	0.384	0.313	0.071	2.20799	0.00435443	0.00453864
ENSG00000105825	7980	TFPI2	tissue factor pathway inhibitor 2	0.546	0.885	-0.339	1.61637	0.00466697	0.00485671
ENSG00000118257	8828	NRP2	neuropilin 2	0.394	0.366	0.028	1.04235	0.00829054	0.00853298
ENSG00000162723	89886	SLAMF9	SLAM family member 9	0.206	0.115	0.091	1.113	0.0084514	0.00868947
ENSG00000159261	23562	CLDN14	claudin 14	0.245	0.153	0.092	1.55187	0.0121251	0.0124148
ENSG00000163734	2921	CXCL3	C-X-C motif chemokine ligand 3	0.326	0.244	0.082	1.42256	0.0150185	0.0153217
ENSG00000123689	50486	G0S2	G0/G1 switch 2	0.277	0.206	0.071	3.15218	0.0151081	0.0154051

## Sheet: JDF_IDplusVsECMplus
Supplementary Table 2C: Differences in gene expression between ID+ and ECM+ clusters in the JDF spheroid
ENSEMBL_ID	ENTREZID	SYMBOL	GENENAME	FRACTION_ID+	FRACTION_ECM+	FRACTION_DIFFERENCE	LFC	P_VALUE	FDR
ENSG00000026508	960	CD44	CD44 molecule (Indian blood group)	0.932	1	-0.068	-1.814	2.70339e-90	1.37873e-87
ENSG00000177410	441951	ZFAS1	ZNFX1 antisense RNA 1	0.974	0.998	-0.024	-1.25054	2.31919e-78	5.91392e-76
ENSG00000166033	5654	HTRA1	HtrA serine peptidase 1	0.992	0.846	0.146	1.48296	1.64433e-75	2.09652e-73
ENSG00000133639	694	BTG1	BTG anti-proliferation factor 1	0.985	1	-0.015	-1.73346	7.9607e-75	8.11991e-73
ENSG00000189129	219348	PLAC9	placenta associated 9	0.8	0.206	0.594	1.37312	2.37094e-73	1.7274e-71
ENSG00000106333	5118	PCOLCE	procollagen C-endopeptidase enhancer	0.947	0.503	0.444	1.4816	1.11932e-72	7.13569e-71
ENSG00000255823	100463486	MTRNR2L8	MT-RNR2 like 8	1	0.997	0.003	-1.16217	7.00985e-67	3.57502e-65
ENSG00000117318	3399	ID3	inhibitor of DNA binding 3, HLH protein	0.932	0.439	0.493	1.64783	4.08347e-66	1.89325e-64
ENSG00000179218	811	CALR	calreticulin	0.992	0.804	0.188	1.26887	8.46475e-65	3.32079e-63
ENSG00000112096	6648	SOD2	superoxide dismutase 2	0.592	0.897	-0.305	-2.0882	1.09556e-64	3.99096e-63
ENSG00000108821	1277	COL1A1	collagen type I alpha 1 chain	1	0.991	0.009	1.2195	3.45791e-64	1.17569e-62
ENSG00000224032		ENSG00000224032		0.755	0.941	-0.186	-1.29606	4.41339e-64	1.40677e-62
ENSG00000233016	84973	SNHG7	small nucleolar RNA host gene 7	0.683	0.935	-0.252	-1.31954	4.57496e-63	1.22801e-61
ENSG00000125968	3397	ID1	inhibitor of DNA binding 1, HLH protein	0.966	0.578	0.388	1.32109	1.23392e-62	3.14648e-61
ENSG00000137331	8870	IER3	immediate early response 3	1	1	0	-1.46798	7.43616e-62	1.72384e-60
ENSG00000164692	1278	COL1A2	collagen type I alpha 2 chain	1	0.975	0.025	1.06993	3.77172e-60	7.69432e-59
ENSG00000269028	100462981	MTRNR2L2	MT-RNR2 like 2	1	0.997	0.003	-1.05219	4.8542e-60	9.5217e-59
ENSG00000167157	51450	PRRX2	paired related homeobox 2	0.974	0.746	0.228	1.0637	5.48854e-59	9.33051e-58
ENSG00000080573	50509	COL5A3	collagen type V alpha 3 chain	0.962	0.531	0.431	1.15922	1.17239e-57	1.92877e-56
ENSG00000125148	4502	MT2A	metallothionein 2A	0.913	0.991	-0.078	-2.17342	4.5034e-56	6.75509e-55
ENSG00000196154	6275	S100A4	S100 calcium binding protein A4	1	0.896	0.104	1.27161	2.19916e-54	2.87583e-53
ENSG00000159167	6781	STC1	stanniocalcin 1	0.721	0.927	-0.206	-2.06633	8.40728e-54	1.07193e-52
ENSG00000187479	387763	C11orf96	chromosome 11 open reading frame 96	0.736	0.921	-0.185	-1.97482	2.80327e-53	3.48699e-52
ENSG00000148926	133	ADM	adrenomedullin	0.683	0.91	-0.227	-2.34052	5.19714e-51	5.52196e-50
ENSG00000204592	3133	HLA-E	major histocompatibility complex, class I, E	0.849	0.919	-0.07	-1.08007	5.92225e-50	6.0407e-49
ENSG00000104765	665	BNIP3L	BCL2 interacting protein 3 like	0.966	0.989	-0.023	-1.16691	1.17136e-49	1.14883e-48
ENSG00000104419	10397	NDRG1	N-myc downstream regulated 1	0.894	0.981	-0.087	-1.30508	6.02672e-49	5.58842e-48
ENSG00000170955	112464	CAVIN3	caveolae associated protein 3	0.951	0.583	0.368	1.07706	2.90805e-48	2.55708e-47
ENSG00000198918	6170	RPL39	ribosomal protein L39	1	1	0	-1.04224	3.16356e-48	2.7346e-47
ENSG00000167772	51129	ANGPTL4	angiopoietin like 4	0.762	0.924	-0.162	-2.08154	7.6139e-48	6.26304e-47
ENSG00000110852	9976	CLEC2B	C-type lectin domain family 2 member B	0.77	0.93	-0.16	-1.68806	1.58199e-44	1.12058e-43
ENSG00000135245	29923	HILPDA	hypoxia inducible lipid droplet associated	0.909	0.969	-0.06	-1.601	1.2741e-42	7.92431e-42
ENSG00000167996	2495	FTH1	ferritin heavy chain 1	1	1	0	-1.12894	2.16767e-42	1.28548e-41
ENSG00000172216	1051	CEBPB	CCAAT enhancer binding protein beta	0.917	0.96	-0.043	-1.30808	1.07415e-41	6.08684e-41
ENSG00000166012	79101	TAF1D	TATA-box binding protein associated factor, RNA polymerase I subunit D	0.842	0.894	-0.052	-1.1099	1.26101e-41	7.06717e-41
ENSG00000087245	4313	MMP2	matrix metallopeptidase 2	0.925	0.95	-0.025	-1.07896	1.33995e-39	7.04507e-39
ENSG00000196549	4311	MME	membrane metalloendopeptidase	0.457	0.783	-0.326	-1.27568	1.36613e-37	6.63549e-37
ENSG00000104635	23516	SLC39A14	solute carrier family 39 member 14	0.374	0.709	-0.335	-1.20619	1.05335e-36	4.92854e-36
ENSG00000162545	55450	CAMK2N1	calcium/calmodulin dependent protein kinase II inhibitor 1	0.664	0.835	-0.171	-1.19741	8.46106e-32	3.22025e-31
ENSG00000124831	9208	LRRFIP1	LRR binding FLII interacting protein 1	0.789	0.9	-0.111	-1.02652	1.07953e-31	4.07822e-31
ENSG00000197696	4828	NMB	neuromedin B	0.551	0.804	-0.253	-2.02081	6.83644e-31	2.49042e-30
ENSG00000136244	3569	IL6	interleukin 6	0.577	0.799	-0.222	-2.244	7.01521e-31	2.53742e-30
ENSG00000168734	11142	PKIG	cAMP-dependent protein kinase inhibitor gamma	0.649	0.808	-0.159	-1.05856	1.20236e-30	4.31833e-30
ENSG00000269893	100093630	SNHG8	small nucleolar RNA host gene 8	0.491	0.71	-0.219	-1.02046	3.43402e-30	1.20783e-29
ENSG00000131669	4814	NINJ1	ninjurin 1	0.472	0.712	-0.24	-1.19086	4.12927e-29	1.35866e-28
ENSG00000183696	7378	UPP1	uridine phosphorylase 1	0.743	0.875	-0.132	-1.26381	4.34016e-29	1.4189e-28
ENSG00000159200	1827	RCAN1	regulator of calcineurin 1	0.287	0.612	-0.325	-1.4061	7.75823e-28	2.36928e-27
ENSG00000197989	85028	SNHG12	small nucleolar RNA host gene 12	0.253	0.559	-0.306	-1.20815	2.11107e-27	6.37069e-27
ENSG00000134107	8553	BHLHE40	basic helix-loop-helix family member e40	0.804	0.855	-0.051	-1.28142	3.6891e-27	1.09386e-26
ENSG00000076641	55824	PAG1	phosphoprotein membrane anchor with glycosphingolipid microdomains 1	0.2	0.54	-0.34	-1.31478	4.62777e-27	1.36426e-26
ENSG00000133657	79572	ATP13A3	ATPase 13A3	0.536	0.717	-0.181	-1.11564	3.23796e-26	9.27732e-26
ENSG00000145779	25816	TNFAIP8	TNF alpha induced protein 8	0.46	0.682	-0.222	-1.12427	1.68066e-25	4.48764e-25
ENSG00000137309	3159	HMGA1	high mobility group AT-hook 1	0.672	0.78	-0.108	-1.05131	4.52787e-25	1.19032e-24
ENSG00000118985	22936	ELL2	elongation factor for RNA polymerase II 2	0.494	0.687	-0.193	-1.05697	7.06759e-25	1.82968e-24
ENSG00000151092	55768	NGLY1	N-glycanase 1	0.385	0.65	-0.265	-1.05834	8.28208e-25	2.13326e-24
ENSG00000187837	3006	H1-2	H1.2 linker histone, cluster member	0.698	0.787	-0.089	-1.04411	9.71214e-25	2.48904e-24
ENSG00000144476	57007	ACKR3	atypical chemokine receptor 3	0.049	0.371	-0.322	-1.3926	7.3508e-24	1.79374e-23
ENSG00000173221	2745	GLRX	glutaredoxin	0.721	0.801	-0.08	-1.6333	4.0497e-23	9.47407e-23
ENSG00000109610	6649	SOD3	superoxide dismutase 3	0.532	0.209	0.323	1.03071	6.3627e-23	1.47499e-22
ENSG00000185650	677	ZFP36L1	ZFP36 ring finger protein like 1	0.947	0.949	-0.002	-1.00429	6.9127e-23	1.59524e-22
ENSG00000188042	10123	ARL4C	ADP ribosylation factor like GTPase 4C	0.336	0.612	-0.276	-1.36098	8.54015e-23	1.94441e-22
ENSG00000100906	4792	NFKBIA	NFKB inhibitor alpha	0.902	0.916	-0.014	-1.03067	8.1851e-22	1.76135e-21
ENSG00000124145	6385	SDC4	syndecan 4	0.238	0.522	-0.284	-1.38307	1.24828e-21	2.67488e-21
ENSG00000147872	123	PLIN2	perilipin 2	0.917	0.913	0.004	-1.31978	7.78141e-21	1.61322e-20
ENSG00000162493	10630	PDPN	podoplanin	0.264	0.54	-0.276	-1.02678	8.44086e-21	1.72885e-20
ENSG00000102802	84935	MEDAG	mesenteric estrogen dependent adipogenesis	0.174	0.472	-0.298	-1.21833	3.60578e-20	7.2974e-20
ENSG00000128342	3976	LIF	LIF interleukin 6 family cytokine	0.298	0.542	-0.244	-1.56149	4.14521e-19	8.09983e-19
ENSG00000130066	6303	SAT1	spermidine/spermine N1-acetyltransferase 1	0.992	0.98	0.012	-1.13454	1.08854e-17	2.05613e-17
ENSG00000221869	1052	CEBPD	CCAAT enhancer binding protein delta	0.574	0.699	-0.125	-1.13706	1.06214e-16	1.92773e-16
ENSG00000090339	3383	ICAM1	intercellular adhesion molecule 1	0.249	0.474	-0.225	-1.00581	3.7573e-15	6.56241e-15
ENSG00000186352	353322	ANKRD37	ankyrin repeat domain 37	0.721	0.796	-0.075	-1.07027	4.56552e-15	7.91978e-15
ENSG00000115963	390	RND3	Rho family GTPase 3	0.721	0.771	-0.05	-1.06504	1.44356e-14	2.4459e-14
ENSG00000158050	1844	DUSP2	dual specificity phosphatase 2	0.158	0.023	0.135	1.00148	2.84171e-14	4.76734e-14
ENSG00000103888	57214	CEMIP	cell migration inducing hyaluronidase 1	0.132	0.347	-0.215	-1.62399	2.46455e-13	3.99023e-13
ENSG00000187193	4501	MT1X	metallothionein 1X	0.517	0.645	-0.128	-2.15167	6.8982e-12	1.0227e-11
ENSG00000198535	145741	C2CD4A	C2 calcium dependent domain containing 4A	0.06	0.251	-0.191	-1.0762	1.17046e-11	1.70552e-11
ENSG00000117152	5999	RGS4	regulator of G protein signaling 4	0.109	0.296	-0.187	-1.78751	4.69589e-11	6.67105e-11
ENSG00000169908	4071	TM4SF1	transmembrane 4 L six family member 1	0.057	0.232	-0.175	-1.99479	5.52171e-11	7.80076e-11
ENSG00000176907	56892	TCIM	transcriptional and immune response regulator	0.377	0.53	-0.153	-1.08039	1.24753e-10	1.71493e-10
ENSG00000103876	2184	FAH	fumarylacetoacetate hydrolase	0.4	0.52	-0.12	-1.00699	4.11573e-10	5.49483e-10
ENSG00000169715	4493	MT1E	metallothionein 1E	0.343	0.488	-0.145	-1.7755	1.50381e-09	1.97158e-09
ENSG00000196611	4312	MMP1	matrix metallopeptidase 1	0.577	0.67	-0.093	-1.80055	1.60182e-09	2.08401e-09
ENSG00000099860	4616	GADD45B	growth arrest and DNA damage inducible beta	0.645	0.693	-0.048	-1.14806	2.33454e-09	3.02956e-09
ENSG00000073756	5743	PTGS2	prostaglandin-endoperoxide synthase 2	0.743	0.801	-0.058	-1.18507	2.63428e-09	3.40986e-09
ENSG00000139329	4060	LUM	lumican	0.6	0.621	-0.021	-1.22413	4.81109e-07	5.61477e-07
ENSG00000116741	5997	RGS2	regulator of G protein signaling 2	0.438	0.506	-0.068	-1.41325	5.49361e-06	6.11734e-06
ENSG00000159261	23562	CLDN14	claudin 14	0.042	0.131	-0.089	-1.38567	3.75273e-05	4.02079e-05
ENSG00000149968	4314	MMP3	matrix metallopeptidase 3	0.094	0.198	-0.104	-1.34402	5.5063e-05	5.88724e-05
ENSG00000260454		ENSG00000260454		0.208	0.313	-0.105	-1.04296	6.19437e-05	6.59526e-05
ENSG00000169429	3576	CXCL8	C-X-C motif chemokine ligand 8	0.536	0.548	-0.012	-2.92692	8.94958e-05	9.46948e-05
ENSG00000162892	11009	IL24	interleukin 24	0.226	0.318	-0.092	-1.02766	0.000586955	0.000612162
ENSG00000123689	50486	G0S2	G0/G1 switch 2	0.181	0.248	-0.067	-2.38009	0.00375518	0.0038534
ENSG00000123610	7130	TNFAIP6	TNF alpha induced protein 6	0.468	0.445	0.023	-1.27824	0.0111865	0.0113422
ENSG00000253633	107986898	LOC107986898	uncharacterized LOC107986898	0.215	0.252	-0.037	-1.04635	0.0426276	0.043135
ENSG00000163661	5806	PTX3	pentraxin 3	0.113	0.151	-0.038	-1.11248	0.043846	0.0442801

## Sheet: PDF_IDplusVsECMplus
Supplementary Table 2D: Differences in gene expression between ID+ and ECM+ clusters in the PDF spheroid
ENSEMBL_ID	ENTREZID	SYMBOL	GENENAME	FRACTION_ID+	FRACTION_ECM+	FRACTION_DIFFERENCE	LFC	P_VALUE	FDR
ENSG00000112096	6648	SOD2	superoxide dismutase 2	0.579	0.965	-0.386	-2.5841	2.29749e-58	2.3825e-55
ENSG00000197594	5167	ENPP1	ectonucleotide pyrophosphatase/phosphodiesterase 1	0.507	0.029	0.478	1.66024	6.74915e-56	3.49943e-53
ENSG00000150636	79839	CCDC102B	coiled-coil domain containing 102B	0.821	0.157	0.664	1.12165	3.7372e-54	1.16196e-51
ENSG00000139278	11010	GLIPR1	GLI pathogenesis related 1	0.636	0.077	0.559	1.03579	4.48199e-54	1.16196e-51
ENSG00000198918	6170	RPL39	ribosomal protein L39	0.993	1	-0.007	-1.46186	1.88471e-53	3.90888e-51
ENSG00000133639	694	BTG1	BTG anti-proliferation factor 1	0.979	0.998	-0.019	-1.78867	1.70965e-52	2.95484e-50
ENSG00000137331	8870	IER3	immediate early response 3	0.993	1	-0.007	-1.30934	2.16034e-52	3.15896e-50
ENSG00000172757	1072	CFL1	cofilin 1	0.971	0.936	0.035	1.34648	2.437e-52	3.15896e-50
ENSG00000146278	10957	PNRC1	proline rich nuclear receptor coactivator 1	0.971	0.995	-0.024	-1.07638	2.52983e-50	2.91492e-48
ENSG00000110852	9976	CLEC2B	C-type lectin domain family 2 member B	0.8	0.985	-0.185	-1.96853	2.98366e-50	3.09406e-48
ENSG00000239672	4830	NME1	NME/NM23 nucleoside diphosphate kinase 1	0.85	0.239	0.611	1.19536	6.89368e-49	6.49886e-47
ENSG00000187634	148398	SAMD11	sterile alpha motif domain containing 11	0.729	0.145	0.584	1.10476	2.20948e-48	1.90936e-46
ENSG00000166033	5654	HTRA1	HtrA serine peptidase 1	0.964	0.968	-0.004	1.39785	6.05952e-47	4.48837e-45
ENSG00000168938	5480	PPIC	peptidylprolyl isomerase C	0.907	0.315	0.592	1.15195	6.82994e-47	4.72176e-45
ENSG00000164929	79870	BAALC	BAALC binder of MAP3K1 and KLF4	0.943	0.387	0.556	1.2703	7.74003e-47	5.01651e-45
ENSG00000137288	84300	UQCC2	ubiquinol-cytochrome c reductase complex assembly factor 2	0.836	0.241	0.595	1.00715	1.16597e-46	7.11242e-45
ENSG00000177410	441951	ZFAS1	ZNFX1 antisense RNA 1	0.979	0.992	-0.013	-1.28033	4.4447e-46	2.50604e-44
ENSG00000204592	3133	HLA-E	major histocompatibility complex, class I, E	0.907	0.961	-0.054	-1.49668	4.59159e-46	2.50604e-44
ENSG00000117318	3399	ID3	inhibitor of DNA binding 3, HLH protein	0.971	0.582	0.389	1.61127	6.77052e-46	3.51051e-44
ENSG00000196549	4311	MME	membrane metalloendopeptidase	0.586	0.938	-0.352	-1.7138	1.01742e-45	5.02413e-44
ENSG00000167157	51450	PRRX2	paired related homeobox 2	0.971	0.828	0.143	1.23211	2.00637e-45	9.45729e-44
ENSG00000171223	3726	JUNB	JunB proto-oncogene, AP-1 transcription factor subunit	0.986	0.997	-0.011	-1.31883	4.71978e-45	2.12801e-43
ENSG00000224032		ENSG00000224032		0.779	0.951	-0.172	-1.3376	6.13474e-45	2.54681e-43
ENSG00000135245	29923	HILPDA	hypoxia inducible lipid droplet associated	0.75	0.953	-0.203	-1.79362	6.13986e-45	2.54681e-43
ENSG00000075624	60	ACTB	actin beta	0.971	0.965	0.006	1.38885	1.18696e-44	4.73415e-43
ENSG00000131711	4131	MAP1B	microtubule associated protein 1B	0.943	0.433	0.51	1.23641	2.68179e-44	9.93219e-43
ENSG00000155115	112495	GTF3C6	general transcription factor IIIC subunit 6	0.943	0.458	0.485	1.15063	1.89302e-42	5.94866e-41
ENSG00000108821	1277	COL1A1	collagen type I alpha 1 chain	0.993	1	-0.007	1.00905	2.14586e-42	6.54486e-41
ENSG00000106333	5118	PCOLCE	procollagen C-endopeptidase enhancer	0.964	0.774	0.19	1.27468	5.25671e-42	1.43453e-40
ENSG00000142669	83442	SH3BGRL3	SH3 domain binding glutamate rich protein like 3	0.979	0.971	0.008	1.12133	7.13042e-42	1.84856e-40
ENSG00000069482	51083	GAL	galanin and GMAP prepropeptide	0.621	0.111	0.51	1.44661	5.43996e-41	1.34315e-39
ENSG00000179218	811	CALR	calreticulin	0.979	0.928	0.051	1.21257	7.74971e-41	1.82647e-39
ENSG00000125968	3397	ID1	inhibitor of DNA binding 1, HLH protein	0.979	0.65	0.329	1.28904	8.60499e-41	1.98297e-39
ENSG00000090238	83719	YPEL3	yippee like 3	0.721	0.928	-0.207	-1.25976	2.51053e-40	5.65961e-39
ENSG00000160888	9592	IER2	immediate early response 2	0.964	0.983	-0.019	-1.13146	2.68418e-40	5.92233e-39
ENSG00000160789	4000	LMNA	lamin A/C	0.971	0.929	0.042	1.14488	1.72126e-39	3.56988e-38
ENSG00000145494	4726	NDUFS6	NADH:ubiquinone oxidoreductase subunit S6	0.907	0.441	0.466	1.04431	1.86128e-39	3.7846e-38
ENSG00000233016	84973	SNHG7	small nucleolar RNA host gene 7	0.743	0.907	-0.164	-1.39721	5.05842e-39	9.36711e-38
ENSG00000170955	112464	CAVIN3	caveolae associated protein 3	0.957	0.71	0.247	1.17059	1.00962e-38	1.8368e-37
ENSG00000080573	50509	COL5A3	collagen type V alpha 3 chain	0.971	0.764	0.207	1.12578	1.49152e-38	2.66674e-37
ENSG00000092621	26227	PHGDH	phosphoglycerate dehydrogenase	0.736	0.232	0.504	1.38543	2.09997e-38	3.69097e-37
ENSG00000187479	387763	C11orf96	chromosome 11 open reading frame 96	0.793	0.951	-0.158	-1.32231	2.61443e-38	4.51861e-37
ENSG00000185650	677	ZFP36L1	ZFP36 ring finger protein like 1	0.971	0.988	-0.017	-1.49732	2.91136e-38	4.94932e-37
ENSG00000147872	123	PLIN2	perilipin 2	0.907	0.966	-0.059	-1.99978	4.34963e-38	7.2751e-37
ENSG00000104419	10397	NDRG1	N-myc downstream regulated 1	0.871	0.976	-0.105	-1.67095	1.01155e-37	1.66505e-36
ENSG00000172216	1051	CEBPB	CCAAT enhancer binding protein beta	0.971	0.993	-0.022	-1.16453	1.24408e-37	1.98478e-36
ENSG00000104765	665	BNIP3L	BCL2 interacting protein 3 like	0.979	0.995	-0.016	-1.21645	1.32108e-37	2.0757e-36
ENSG00000162545	55450	CAMK2N1	calcium/calmodulin dependent protein kinase II inhibitor 1	0.857	0.953	-0.096	-1.5251	1.68357e-37	2.56744e-36
ENSG00000197451	3182	HNRNPAB	heterogeneous nuclear ribonucleoprotein A/B	0.893	0.46	0.433	1.1032	3.69468e-37	5.39632e-36
ENSG00000161544	114757	CYGB	cytoglobin	0.957	0.636	0.321	1.37896	8.3281e-37	1.1515e-35
ENSG00000197696	4828	NMB	neuromedin B	0.857	0.953	-0.096	-2.46337	1.15179e-36	1.57159e-35
ENSG00000128228	23753	SDF2L1	stromal cell derived factor 2 like 1	0.764	0.219	0.545	1.13572	1.32593e-36	1.7857e-35
ENSG00000087245	4313	MMP2	matrix metallopeptidase 2	0.964	0.995	-0.031	-1.10696	1.37531e-36	1.82846e-35
ENSG00000125148	4502	MT2A	metallothionein 2A	0.95	0.993	-0.043	-3.12976	2.54494e-36	3.29887e-35
ENSG00000170961	3037	HAS2	hyaluronan synthase 2	0.843	0.32	0.523	1.11682	8.46382e-36	1.07036e-34
ENSG00000100100	113791	PIK3IP1	phosphoinositide-3-kinase interacting protein 1	0.179	0.726	-0.547	-1.45985	1.40103e-35	1.7296e-34
ENSG00000189129	219348	PLAC9	placenta associated 9	0.879	0.379	0.5	1.12217	3.53312e-35	4.21132e-34
ENSG00000109046	26118	WSB1	WD repeat and SOCS box containing 1	0.871	0.943	-0.072	-1.47906	3.61939e-35	4.24913e-34
ENSG00000144802	64332	NFKBIZ	NFKB inhibitor zeta	0.729	0.918	-0.189	-1.13018	5.74251e-35	6.54393e-34
ENSG00000167772	51129	ANGPTL4	angiopoietin like 4	0.714	0.924	-0.21	-2.59951	1.2292e-34	1.3419e-33
ENSG00000173905	27333	GOLIM4	golgi integral membrane protein 4	0.929	0.481	0.448	1.06751	4.84499e-34	4.92574e-33
ENSG00000167996	2495	FTH1	ferritin heavy chain 1	1	1	0	-1.26768	4.22036e-33	4.05233e-32
ENSG00000119950	4601	MXI1	MAX interactor 1, dimerization protein	0.714	0.899	-0.185	-1.12369	9.44011e-33	8.66318e-32
ENSG00000148926	133	ADM	adrenomedullin	0.529	0.874	-0.345	-1.38262	1.20979e-32	1.09092e-31
ENSG00000102575	54	ACP5	acid phosphatase 5, tartrate resistant	0.636	0.158	0.478	1.28516	5.60734e-32	4.84568e-31
ENSG00000129521	112399	EGLN3	egl-9 family hypoxia inducible factor 3	0.493	0.886	-0.393	-1.35272	3.13416e-31	2.55916e-30
ENSG00000154122	56172	ANKH	ANKH inorganic pyrophosphate transport regulator	0.871	0.379	0.492	1.01254	1.29273e-30	1.02333e-29
ENSG00000147454	51312	SLC25A37	solute carrier family 25 member 37	0.743	0.852	-0.109	-1.67575	2.92328e-30	2.229e-29
ENSG00000008517	9235	IL32	interleukin 32	0.471	0.828	-0.357	-1.30206	1.4521e-29	1.08333e-28
ENSG00000111912	135112	NCOA7	nuclear receptor coactivator 7	0.329	0.737	-0.408	-1.34209	2.69857e-29	1.95674e-28
ENSG00000088986	8655	DYNLL1	dynein light chain LC8-type 1	0.993	0.939	0.054	1.01005	2.81509e-29	2.01327e-28
ENSG00000188042	10123	ARL4C	ADP ribosylation factor like GTPase 4C	0.486	0.8	-0.314	-1.81535	3.57545e-29	2.53955e-28
ENSG00000196154	6275	S100A4	S100 calcium binding protein A4	0.964	0.842	0.122	1.34024	5.1746e-29	3.62572e-28
ENSG00000129009	3671	ISLR	immunoglobulin superfamily containing leucine rich repeat	0.9	0.498	0.402	1.27238	8.07424e-29	5.61945e-28
ENSG00000060138	8531	YBX3	Y-box binding protein 3	0.943	0.971	-0.028	-1.02309	2.88402e-28	1.88096e-27
ENSG00000197930	30001	ERO1A	endoplasmic reticulum oxidoreductase 1 alpha	0.893	0.941	-0.048	-1.04708	4.29652e-28	2.76738e-27
ENSG00000187837	3006	H1-2	H1.2 linker histone, cluster member	0.664	0.845	-0.181	-1.84872	5.00633e-28	3.20467e-27
ENSG00000152952	5352	PLOD2	procollagen-lysine,2-oxoglutarate 5-dioxygenase 2	0.936	0.988	-0.052	-1.10767	7.14393e-28	4.54494e-27
ENSG00000144476	57007	ACKR3	atypical chemokine receptor 3	0.221	0.687	-0.466	-1.91193	8.37564e-28	5.26396e-27
ENSG00000023909	2730	GCLM	glutamate-cysteine ligase modifier subunit	0.736	0.244	0.492	2.40501	9.32071e-28	5.78777e-27
ENSG00000163660	57018	CCNL1	cyclin L1	0.871	0.931	-0.06	-1.05064	3.72868e-27	2.22221e-26
ENSG00000090339	3383	ICAM1	intercellular adhesion molecule 1	0.271	0.667	-0.396	-1.917	6.09945e-26	3.22841e-25
ENSG00000128016	7538	ZFP36	ZFP36 ring finger protein	0.743	0.901	-0.158	-1.02396	9.05942e-26	4.69856e-25
ENSG00000104635	23516	SLC39A14	solute carrier family 39 member 14	0.643	0.793	-0.15	-1.4162	1.37892e-25	6.97533e-25
ENSG00000154721	58494	JAM2	junctional adhesion molecule 2	0.514	0.781	-0.267	-1.23822	2.37276e-25	1.17987e-24
ENSG00000160886	54742	LY6K	lymphocyte antigen 6 family member K	0.671	0.221	0.45	1.23101	2.39568e-25	1.18301e-24
ENSG00000074410	771	CA12	carbonic anhydrase 12	0.721	0.864	-0.143	-1.18123	4.58545e-25	2.20144e-24
ENSG00000159403	715	C1R	complement C1r	0.893	0.96	-0.067	-1.04062	6.25114e-24	2.81845e-23
ENSG00000125347	3659	IRF1	interferon regulatory factor 1	0.571	0.795	-0.224	-1.09075	1.13486e-23	5.02926e-23
ENSG00000102802	84935	MEDAG	mesenteric estrogen dependent adipogenesis	0.229	0.65	-0.421	-1.70216	2.06516e-23	8.99818e-23
ENSG00000162783	51278	IER5	immediate early response 5	0.529	0.742	-0.213	-1.2638	5.67165e-23	2.37157e-22
ENSG00000128342	3976	LIF	LIF interleukin 6 family cytokine	0.293	0.704	-0.411	-1.98107	6.07643e-23	2.53063e-22
ENSG00000170525	5209	PFKFB3	6-phosphofructo-2-kinase/fructose-2,6-biphosphatase 3	0.529	0.756	-0.227	-1.31235	8.27437e-23	3.43221e-22
ENSG00000154518	518	ATP5MC3	ATP synthase membrane subunit c locus 3	0.971	0.919	0.052	1.6832	2.49477e-22	1.00274e-21
ENSG00000184752	55967	NDUFA12	NADH:ubiquinone oxidoreductase subunit A12	0.9	0.562	0.338	1.94465	3.78969e-22	1.49996e-21
ENSG00000167779	3489	IGFBP6	insulin like growth factor binding protein 6	0.721	0.276	0.445	1.27191	1.49365e-21	5.73674e-21
ENSG00000145779	25816	TNFAIP8	TNF alpha induced protein 8	0.457	0.734	-0.277	-1.15912	1.88977e-21	7.20473e-21
ENSG00000073756	5743	PTGS2	prostaglandin-endoperoxide synthase 2	0.836	0.948	-0.112	-1.4434	2.69917e-21	1.00685e-20
ENSG00000173039	5970	RELA	RELA proto-oncogene, NF-kB subunit	0.6	0.766	-0.166	-1.04782	3.92125e-21	1.42678e-20
ENSG00000221869	1052	CEBPD	CCAAT enhancer binding protein delta	0.736	0.855	-0.119	-1.282	5.65057e-21	2.04169e-20
ENSG00000108551	51655	RASD1	ras related dexamethasone induced 1	0.714	0.84	-0.126	-1.34132	8.39241e-21	2.96018e-20
ENSG00000131370	9467	SH3BP5	SH3 domain binding protein 5	0.45	0.687	-0.237	-1.28576	1.13011e-20	3.9064e-20
ENSG00000125629	51141	INSIG2	insulin induced gene 2	0.736	0.837	-0.101	-1.18994	2.54954e-20	8.58401e-20
ENSG00000120708	7045	TGFBI	transforming growth factor beta induced	0.979	0.953	0.026	1.10263	1.57955e-19	5.02453e-19
ENSG00000102172	6611	SMS	spermine synthase	0.529	0.732	-0.203	-1.09293	4.19385e-19	1.29051e-18
ENSG00000135272	29969	MDFIC	MyoD family inhibitor domain containing	0.871	0.473	0.398	2.00156	4.48402e-19	1.37166e-18
ENSG00000173511	7423	VEGFB	vascular endothelial growth factor B	0.65	0.768	-0.118	-1.072	4.93006e-19	1.49926e-18
ENSG00000159388	7832	BTG2	BTG anti-proliferation factor 2	0.193	0.579	-0.386	-1.94686	7.20403e-19	2.17801e-18
ENSG00000111674	2026	ENO2	enolase 2	0.521	0.709	-0.188	-1.06404	9.96951e-19	2.98797e-18
ENSG00000115963	390	RND3	Rho family GTPase 3	0.85	0.88	-0.03	-1.28383	1.61534e-18	4.74536e-18
ENSG00000162493	10630	PDPN	podoplanin	0.164	0.547	-0.383	-1.01065	1.72755e-18	5.06064e-18
ENSG00000115091	10096	ACTR3	actin related protein 3	0.914	0.611	0.303	1.94651	2.75151e-18	7.97015e-18
ENSG00000162745	25903	OLFML2B	olfactomedin like 2B	0.786	0.433	0.353	1.25053	2.77659e-18	8.02039e-18
ENSG00000164687	2171	FABP5	fatty acid binding protein 5	0.579	0.199	0.38	1.4279	3.77082e-18	1.07723e-17
ENSG00000143977	6637	SNRPG	small nuclear ribonucleoprotein polypeptide G	0.964	0.702	0.262	1.41536	5.4765e-18	1.55168e-17
ENSG00000131459	9945	GFPT2	glutamine-fructose-6-phosphate transaminase 2	0.743	0.793	-0.05	-1.02763	5.57048e-18	1.574e-17
ENSG00000137133	84681	HINT2	histidine triad nucleotide binding protein 2	0.55	0.162	0.388	1.45673	6.53656e-18	1.84196e-17
ENSG00000184232	220323	OAF	out at first homolog	0.871	0.527	0.344	1.19396	1.49118e-17	4.10174e-17
ENSG00000187498	1282	COL4A1	collagen type IV alpha 1 chain	0.764	0.833	-0.069	-1.19422	1.71417e-17	4.66561e-17
ENSG00000157613	90993	CREB3L1	cAMP responsive element binding protein 3 like 1	0.95	0.635	0.315	1.75956	2.12912e-17	5.73481e-17
ENSG00000138495	10063	COX17	cytochrome c oxidase copper chaperone COX17	0.814	0.406	0.408	1.18194	3.92228e-17	1.0456e-16
ENSG00000173221	2745	GLRX	glutaredoxin	0.85	0.825	0.025	-1.54195	4.25852e-17	1.13233e-16
ENSG00000177156	6888	TALDO1	transaldolase 1	0.95	0.613	0.337	1.08703	4.81259e-17	1.27313e-16
ENSG00000138411	57520	HECW2	HECT, C2 and WW domain containing E3 ubiquitin protein ligase 2	0.564	0.175	0.389	1.43537	7.42272e-17	1.93888e-16
ENSG00000076641	55824	PAG1	phosphoprotein membrane anchor with glycosphingolipid microdomains 1	0.171	0.524	-0.353	-1.12511	1.06417e-16	2.73833e-16
ENSG00000124226	55905	RNF114	ring finger protein 114	0.707	0.779	-0.072	-1.022	1.21085e-16	3.09274e-16
ENSG00000244038	1650	DDOST	dolichyl-diphosphooligosaccharide--protein glycosyltransferase non-catalytic subunit	0.907	0.62	0.287	1.78147	6.05123e-16	1.49397e-15
ENSG00000028277	5452	POU2F2	POU class 2 homeobox 2	0.443	0.663	-0.22	-1.37379	1.00091e-15	2.44222e-15
ENSG00000265972	10628	TXNIP	thioredoxin interacting protein	0.879	0.901	-0.022	-1.24996	1.21801e-15	2.95802e-15
ENSG00000143162	8804	CREG1	cellular repressor of E1A stimulated genes 1	0.4	0.618	-0.218	-1.08935	1.27888e-15	3.09138e-15
ENSG00000188342	2963	GTF2F2	general transcription factor IIF subunit 2	0.721	0.276	0.445	2.40663	1.416e-15	3.41486e-15
ENSG00000106565	28959	TMEM176B	transmembrane protein 176B	0.3	0.599	-0.299	-1.08012	1.58348e-15	3.78356e-15
ENSG00000144451	79582	SPAG16	sperm associated antigen 16	0.45	0.13	0.32	1.47871	1.7766e-15	4.22553e-15
ENSG00000134996	26578	OSTF1	osteoclast stimulating factor 1	0.771	0.345	0.426	1.23939	2.92335e-15	6.8898e-15
ENSG00000129757	1028	CDKN1C	cyclin dependent kinase inhibitor 1C	0.143	0.466	-0.323	-1.46808	5.19686e-15	1.21104e-14
ENSG00000120149	4488	MSX2	msh homeobox 2	0.15	0.475	-0.325	-1.13912	6.30174e-15	1.45868e-14
ENSG00000002933	55365	TMEM176A	transmembrane protein 176A	0.186	0.502	-0.316	-1.21764	2.11282e-14	4.78382e-14
ENSG00000180573	8334	H2AC6	H2A clustered histone 6	0.45	0.643	-0.193	-1.08843	5.44307e-14	1.21648e-13
ENSG00000172183	3669	ISG20	interferon stimulated exonuclease gene 20	0.393	0.609	-0.216	-1.08197	1.81465e-13	3.97002e-13
ENSG00000123130	23597	ACOT9	acyl-CoA thioesterase 9	0.536	0.178	0.358	1.26886	2.31091e-13	5.03448e-13
ENSG00000184557	9021	SOCS3	suppressor of cytokine signaling 3	0.693	0.79	-0.097	-1.08422	3.14907e-13	6.74708e-13
ENSG00000166128	51762	RAB8B	RAB8B, member RAS oncogene family	0.35	0.557	-0.207	1.63052	6.12706e-13	1.28838e-12
ENSG00000100994	5834	PYGB	glycogen phosphorylase B	0.371	0.101	0.27	1.49514	6.97937e-13	1.45626e-12
ENSG00000169715	4493	MT1E	metallothionein 1E	0.629	0.702	-0.073	-3.20215	9.27612e-13	1.93159e-12
ENSG00000176170	8877	SPHK1	sphingosine kinase 1	0.979	0.87	0.109	1.25691	9.75639e-13	2.02348e-12
ENSG00000117152	5999	RGS4	regulator of G protein signaling 4	0.1	0.402	-0.302	-1.63675	1.30983e-12	2.70577e-12
ENSG00000118503	7128	TNFAIP3	TNF alpha induced protein 3	0.679	0.761	-0.082	-1.10859	1.52083e-12	3.12298e-12
ENSG00000113739	8614	STC2	stanniocalcin 2	0.364	0.584	-0.22	-1.4154	2.37426e-12	4.84666e-12
ENSG00000183718	84851	TRIM52	tripartite motif containing 52	0.307	0.532	-0.225	-1.10442	4.4203e-12	8.97036e-12
ENSG00000139329	4060	LUM	lumican	0.886	0.869	0.017	-1.7241	6.36139e-12	1.27844e-11
ENSG00000151092	55768	NGLY1	N-glycanase 1	0.393	0.589	-0.196	1.37895	1.23695e-11	2.44793e-11
ENSG00000165733	9790	BMS1	BMS1 ribosome biogenesis factor	0.743	0.37	0.373	1.19206	1.71633e-11	3.37089e-11
ENSG00000186352	353322	ANKRD37	ankyrin repeat domain 37	0.721	0.795	-0.074	-1.75639	2.05681e-11	3.99421e-11
ENSG00000111652	50813	COPS7A	COP9 signalosome subunit 7A	0.65	0.274	0.376	1.22522	6.62535e-11	1.25374e-10
ENSG00000106538	5919	RARRES2	retinoic acid receptor responder 2	0.25	0.507	-0.257	-1.35291	1.78416e-10	3.32168e-10
ENSG00000133731	3612	IMPA1	inositol monophosphatase 1	0.279	0.076	0.203	1.52478	2.15991e-10	3.9997e-10
ENSG00000176907	56892	TCIM	transcriptional and immune response regulator	0.514	0.641	-0.127	-1.50726	5.74525e-10	1.0434e-09
ENSG00000108342	1440	CSF3	colony stimulating factor 3	0.064	0.316	-0.252	-2.58303	6.35687e-10	1.15045e-09
ENSG00000129003	54832	VPS13C	vacuolar protein sorting 13 homolog C	0.564	0.628	-0.064	1.35909	1.40948e-09	2.47735e-09
ENSG00000084070	64744	SMAP2	small ArfGAP2	0.636	0.298	0.338	1.21586	2.3625e-09	4.1175e-09
ENSG00000147526	6867	TACC1	transforming acidic coiled-coil containing protein 1	0.629	0.283	0.346	1.24116	3.47915e-09	5.96344e-09
ENSG00000260454		ENSG00000260454		0.186	0.407	-0.221	-1.62702	1.74976e-08	2.88474e-08
ENSG00000156273	571_100379661	BACH1_GRIK1-AS2	BTB domain and CNC homolog 1_GRIK1 antisense RNA 2	0.464	0.566	-0.102	1.26426	2.03984e-08	3.34701e-08
ENSG00000125775	27111	SDCBP2	syndecan binding protein 2	0.136	0.347	-0.211	2.00166	2.31606e-08	3.78825e-08
ENSG00000241553	10093	ARPC4	actin related protein 2/3 complex subunit 4	0.829	0.503	0.326	1.99144	2.4503e-08	4.00151e-08
ENSG00000116717	1647	GADD45A	growth arrest and DNA damage inducible alpha	0.621	0.673	-0.052	-1.30236	3.065e-08	4.97403e-08
ENSG00000196611	4312	MMP1	matrix metallopeptidase 1	0.821	0.82	0.001	-1.58739	3.2452e-08	5.24186e-08
ENSG00000103888	57214	CEMIP	cell migration inducing hyaluronidase 1	0.086	0.291	-0.205	-1.70311	4.71137e-08	7.52802e-08
ENSG00000101310	10483	SEC23B	SEC23 homolog B, coat complex II component	0.307	0.108	0.199	1.4398	1.05616e-07	1.65194e-07
ENSG00000204438	7918	GPANK1	G-patch domain and ankyrin repeats 1	0.779	0.449	0.33	1.04347	3.40341e-07	5.19785e-07
ENSG00000174697	3952	LEP	leptin	0.014	0.182	-0.168	-1.44035	5.08367e-07	7.65133e-07
ENSG00000119231	205564	SENP5	SUMO specific peptidase 5	0.464	0.199	0.265	2.4858	6.27753e-07	9.39365e-07
ENSG00000166920	84419	C15orf48	chromosome 15 open reading frame 48	0.136	0.311	-0.175	-1.6032	1.35624e-06	1.99492e-06
ENSG00000115457	3485	IGFBP2	insulin like growth factor binding protein 2	0.114	0.296	-0.182	-1.56377	2.43117e-06	3.52112e-06
ENSG00000138031	109	ADCY3	adenylate cyclase 3	0.371	0.158	0.213	2.55886	2.67195e-06	3.84835e-06
ENSG00000064490	8625	RFXANK	regulatory factor X associated ankyrin containing protein	0.614	0.318	0.296	1.20555	2.96964e-06	4.25935e-06
ENSG00000187735	6917	TCEA1	transcription elongation factor A1	0.907	0.742	0.165	1.41335	3.52357e-06	5.01227e-06
ENSG00000174307	23612	PHLDA3	pleckstrin homology like domain family A member 3	0.936	0.764	0.172	1.30864	4.59792e-06	6.48714e-06
ENSG00000134779	25941	TPGS2	tubulin polyglutamylase complex subunit 2	0.643	0.354	0.289	1.14232	8.26617e-06	1.14599e-05
ENSG00000141644	4152	MBD1	methyl-CpG binding domain protein 1	0.393	0.178	0.215	1.38214	1.07819e-05	1.48681e-05
ENSG00000189060	3005	H1-0	H1.0 linker histone	0.621	0.621	0	-1.17565	1.15228e-05	1.58476e-05
ENSG00000104368	5327	PLAT	plasminogen activator, tissue type	0.293	0.399	-0.106	-1.02444	1.52792e-05	2.08755e-05
ENSG00000109220	26511	CHIC2	cysteine rich hydrophobic domain 2	0.764	0.69	0.074	1.41485	1.85531e-05	2.52487e-05
ENSG00000170634	98	ACYP2	acylphosphatase 2	0.314	0.135	0.179	1.38647	3.06592e-05	4.06567e-05
ENSG00000197894	128	ADH5	alcohol dehydrogenase 5 (class III), chi polypeptide	0.929	0.7	0.229	1.5542	3.30902e-05	4.36572e-05
ENSG00000117505	1810	DR1	down-regulator of transcription 1	0.664	0.369	0.295	1.06135	5.12342e-05	6.72529e-05
ENSG00000124785	51299	NRN1	neuritin 1	0.686	0.68	0.006	-1.12964	6.53747e-05	8.52749e-05
ENSG00000217128	96459	FNIP1	folliculin interacting protein 1	0.664	0.618	0.046	1.21103	8.06781e-05	0.000104579
ENSG00000071537	6400	SEL1L	SEL1L adaptor subunit of ERAD E3 ubiquitin ligase	0.693	0.404	0.289	1.00178	8.82773e-05	0.000114144
ENSG00000128923	54629	MINDY2	MINDY lysine 48 deubiquitinase 2	0.471	0.497	-0.026	1.82909	9.76243e-05	0.000125448
ENSG00000123610	7130	TNFAIP6	TNF alpha induced protein 6	0.857	0.785	0.072	-1.22926	9.983e-05	0.000128123
ENSG00000133110	10631	POSTN	periostin	0.514	0.32	0.194	1.16714	0.000100141	0.000128363
ENSG00000266472	54460	MRPS21	mitochondrial ribosomal protein S21	0.971	0.865	0.106	1.91354	0.000125153	0.00015944
ENSG00000092020	55012	PPP2R3C	protein phosphatase 2 regulatory subunit B''gamma	0.593	0.316	0.277	2.22621	0.000138199	0.000175199
ENSG00000165312	220213	OTUD1	OTU deubiquitinase 1	0.129	0.264	-0.135	2.23437	0.000200424	0.000251317
ENSG00000088826	54498	SMOX	spermine oxidase	0.714	0.672	0.042	1.3188	0.000418758	0.000517582
ENSG00000169855	6091	ROBO1	roundabout guidance receptor 1	0.707	0.453	0.254	1.11079	0.000471283	0.000580428
ENSG00000088812	8455	ATRN	attractin	0.314	0.155	0.159	1.40322	0.000473817	0.000582857
ENSG00000101940	64743	WDR13	WD repeat domain 13	0.679	0.404	0.275	2.09752	0.00054283	0.000664117
ENSG00000106605	644	BLVRA	biliverdin reductase A	0.464	0.247	0.217	2.36548	0.000543078	0.000664117
ENSG00000136897	54534	MRPL50	mitochondrial ribosomal protein L50	0.586	0.323	0.263	2.25071	0.000585384	0.000712492
ENSG00000125538	3553	IL1B	interleukin 1 beta	0.114	0.226	-0.112	-3.4576	0.000729277	0.000884515
ENSG00000120533	56943	ENY2	ENY2 transcription and export complex 2 subunit	0.95	0.891	0.059	1.042	0.00080813	0.000977866
ENSG00000157637	124565	SLC38A10	solute carrier family 38 member 10	0.564	0.313	0.251	2.32312	0.000834859	0.00100786
ENSG00000248905	342184	FMN1	formin 1	0.157	0.064	0.093	1.51406	0.000837512	0.00100988
ENSG00000137801	7057	THBS1	thrombospondin 1	0.35	0.421	-0.071	-1.32222	0.000854868	0.00102961
ENSG00000204264	5696	PSMB8	proteasome 20S subunit beta 8	0.621	0.588	0.033	1.622	0.000880875	0.00105848
ENSG00000115828	25797	QPCT	glutaminyl-peptide cyclotransferase	0.593	0.601	-0.008	1.5797	0.000915244	0.0010985
ENSG00000159261	23562	CLDN14	claudin 14	0.164	0.288	-0.124	-1.37391	0.00108016	0.00129345
ENSG00000075142	6717	SRI	sorcin	0.907	0.694	0.213	1.53441	0.00125072	0.00149252
ENSG00000066422	27107	ZBTB11	zinc finger and BTB domain containing 11	0.464	0.254	0.21	1.23819	0.00149703	0.00177826
ENSG00000130513	9518	GDF15	growth differentiation factor 15	0.307	0.17	0.137	1.17522	0.00193293	0.00228038
ENSG00000070087	5217	PFN2	profilin 2	0.564	0.318	0.246	1.07652	0.00220683	0.00258878
ENSG00000175193	55486	PARL	presenilin associated rhomboid like	0.607	0.347	0.26	2.2121	0.00254726	0.00297133
ENSG00000083937	25978	CHMP2B	charged multivesicular body protein 2B	0.621	0.352	0.269	1.03435	0.00280529	0.00325765
ENSG00000065559	6416	MAP2K4	mitogen-activated protein kinase kinase 4	0.314	0.172	0.142	1.33299	0.00401167	0.00462233
ENSG00000169764	7360	UGP2	UDP-glucose pyrophosphorylase 2	0.829	0.737	0.092	1.3181	0.00402906	0.00463208
ENSG00000205133	286144	TRIQK	triple QxxK/R motif containing	0.479	0.279	0.2	2.36463	0.00684285	0.00783227
ENSG00000182087	91304	TMEM259	transmembrane protein 259	0.679	0.402	0.277	2.16665	0.00790555	0.00901876
ENSG00000064205	8839	CCN5	cellular communication network factor 5	0.107	0.192	-0.085	-1.92147	0.00806106	0.00918607
ENSG00000059145	64718	UNKL	unk like zinc finger	0.107	0.185	-0.078	2.51054	0.00892788	0.0101404
ENSG00000205364	4499	MT1M	metallothionein 1M	0.143	0.215	-0.072	-1.01777	0.00925024	0.0104951
ENSG00000121900	113452	TMEM54	transmembrane protein 54	0.664	0.426	0.238	2.02775	0.0116486	0.0131873
ENSG00000169714	7555	CNBP	CCHC-type zinc finger nucleic acid binding protein	0.929	0.869	0.06	1.03951	0.0145537	0.0164046
ENSG00000122862	5552	SRGN	serglycin	0.1	0.172	-0.072	2.08259	0.0173439	0.0194229
ENSG00000164253	55255	WDR41	WD repeat domain 41	0.671	0.429	0.242	2.07303	0.0187156	0.0209364
ENSG00000125656	8192	CLPP	caseinolytic mitochondrial matrix peptidase proteolytic subunit	0.829	0.584	0.245	1.78377	0.02044	0.0227917
ENSG00000111961	23328	SASH1	SAM and SH3 domain containing 1	0.686	0.458	0.228	1.96085	0.0285779	0.0317634
ENSG00000047849	4134	MAP4	microtubule associated protein 4	0.907	0.741	0.166	1.38971	0.0324889	0.035918
ENSG00000186532	114826	SMYD4	SET and MYND domain containing 4	0.236	0.281	-0.045	2.26862	0.0340528	0.0376067
ENSG00000269713	400818	NBPF9	NBPF member 9	0.221	0.131	0.09	2.6156	0.0355505	0.039219
ENSG00000126705	27245	AHDC1	AT-hook DNA binding motif containing 1	0.307	0.187	0.12	2.50324	0.0428605	0.047183
ENSG00000111596	4848	CNOT2	CCR4-NOT transcription complex subunit 2	0.743	0.497	0.246	1.92906	0.0440299	0.0484189
ENSG00000136717	274	BIN1	bridging integrator 1	0.35	0.214	0.136	1.22986	0.0475014	0.0521259
ENSG00000107566	10613	ERLIN1	ER lipid raft associated 1	0.321	0.197	0.124	2.08954	0.0557837	0.0611498
ENSG00000101421	128866	CHMP4B	charged multivesicular body protein 4B	0.557	0.505	0.052	1.93686	0.0618663	0.0677459
ENSG00000070770	1459	CSNK2A2	casein kinase 2 alpha 2	0.664	0.554	0.11	1.75725	0.0682448	0.0746517
ENSG00000253633	107986898	LOC107986898	uncharacterized LOC107986898	0.314	0.342	-0.028	-1.02045	0.0705836	0.0771287
ENSG00000143772	3707	ITPKB	inositol-trisphosphate 3-kinase B	0.107	0.061	0.046	1.52687	0.0743035	0.0811082
ENSG00000050405	51474	LIMA1	LIM domain and actin binding 1	0.679	0.48	0.199	1.77514	0.0792648	0.0864329
ENSG00000160310	3275	PRMT2	protein arginine methyltransferase 2	0.7	0.591	0.109	1.83921	0.0798596	0.0869899

## Sheet: JDF_ECMminusVsECMplus
Supplementary Table 2E: Differences in gene expression between ECM- and ECM+ clusters in the JDF spheroid
ENSEMBL_ID	ENTREZID	SYMBOL	GENENAME	FRACTION_ECM-	FRACTION_ECM+	FRACTION_DIFFERENCE	LFC	P_VALUE	FDR
ENSG00000044574	3309	HSPA5	heat shock protein family A (Hsp70) member 5	0.994	0.757	0.237	2.23137	3.57612e-181	8.04628e-179
ENSG00000168003	6520	SLC3A2	solute carrier family 3 member 2	0.963	0.685	0.278	1.59896	9.63596e-140	1.08405e-137
ENSG00000166598	7184	HSP90B1	heat shock protein 90 beta family member 1	0.99	0.918	0.072	1.5635	3.39932e-126	2.54949e-124
ENSG00000074842	56005	MYDGF	myeloid derived growth factor	0.957	0.821	0.136	1.13342	4.59494e-105	2.58465e-103
ENSG00000112081	6428	SRSF3	serine and arginine rich splicing factor 3	0.912	0.631	0.281	1.16777	6.36706e-99	2.38765e-97
ENSG00000085063	966	CD59	CD59 molecule (CD59 blood group)	0.411	0.841	-0.43	-1.17293	2.65338e-96	8.52872e-95
ENSG00000128590	4189	DNAJB9	DnaJ heat shock protein family (Hsp40) member B9	0.861	0.456	0.405	1.12166	9.37663e-95	2.63718e-93
ENSG00000125968	3397	ID1	inhibitor of DNA binding 1, HLH protein	0.15	0.61	-0.46	-3.25382	3.29236e-91	8.23089e-90
ENSG00000108821	1277	COL1A1	collagen type I alpha 1 chain	0.89	0.991	-0.101	-1.62674	3.5918e-90	8.08154e-89
ENSG00000179218	811	CALR	calreticulin	0.953	0.797	0.156	1.08854	1.20256e-88	2.45978e-87
ENSG00000120738	1958	EGR1	early growth response 1	0.442	0.892	-0.45	-1.15888	4.3013e-85	8.06493e-84
ENSG00000164692	1278	COL1A2	collagen type I alpha 2 chain	0.923	0.976	-0.053	-1.34854	5.24103e-80	8.42308e-79
ENSG00000168542	1281	COL3A1	collagen type III alpha 1 chain	0.762	0.95	-0.188	-1.67812	6.465e-77	8.55662e-76
ENSG00000122641	3624	INHBA	inhibin subunit beta A	0.289	0.708	-0.419	-1.95049	4.93394e-76	6.16743e-75
ENSG00000148926	133	ADM	adrenomedullin	0.99	0.896	0.094	1.2018	4.48199e-73	4.58385e-72
ENSG00000175197	1649	DDIT3	DNA damage inducible transcript 3	0.802	0.448	0.354	1.04434	6.00755e-70	5.19884e-69
ENSG00000105088	93145	OLFM2	olfactomedin 2	0.335	0.718	-0.383	-1.19755	5.84736e-68	4.8728e-67
ENSG00000119699	7043	TGFB3	transforming growth factor beta 3	0.191	0.617	-0.426	-1.01458	2.19768e-67	1.76599e-66
ENSG00000062716	81671	VMP1	vacuole membrane protein 1	0.574	0.851	-0.277	-1.0242	1.99082e-65	1.44495e-64
ENSG00000136859	23452	ANGPTL2	angiopoietin like 2	0.207	0.6	-0.393	-1.02403	9.00613e-64	6.33243e-63
ENSG00000145050	7873	MANF	mesencephalic astrocyte derived neurotrophic factor	0.749	0.41	0.339	1.15831	2.24292e-63	1.52927e-62
ENSG00000130066	6303	SAT1	spermidine/spermine N1-acetyltransferase 1	0.935	0.985	-0.05	-1.38226	7.43756e-61	4.64847e-60
ENSG00000180447	2619	GAS1	growth arrest specific 1	0.143	0.518	-0.375	-1.28252	1.11928e-57	6.29596e-57
ENSG00000108551	51655	RASD1	ras related dexamethasone induced 1	0.157	0.515	-0.358	-1.41298	1.54561e-56	8.48202e-56
ENSG00000160888	9592	IER2	immediate early response 2	0.655	0.903	-0.248	-1.27814	1.548e-54	7.10816e-54
ENSG00000184557	9021	SOCS3	suppressor of cytokine signaling 3	0.234	0.609	-0.375	-1.04096	7.0883e-54	3.18974e-53
ENSG00000011465	1634	DCN	decorin	0.693	0.884	-0.191	-1.25169	1.82462e-53	8.04978e-53
ENSG00000172201	3400	ID4	inhibitor of DNA binding 4, HLH protein	0.174	0.511	-0.337	-1.6277	6.54329e-52	2.629e-51
ENSG00000102265	7076	TIMP1	TIMP metallopeptidase inhibitor 1	0.994	1	-0.006	-1.39023	7.18549e-50	2.74023e-49
ENSG00000150687	11098	PRSS23	serine protease 23	0.574	0.812	-0.238	-1.07514	6.70664e-41	1.98552e-40
ENSG00000106366	5054	SERPINE1	serpin family E member 1	0.774	0.923	-0.149	-1.06434	3.30835e-40	9.66725e-40
ENSG00000170345	2353	FOS	Fos proto-oncogene, AP-1 transcription factor subunit	0.674	0.887	-0.213	-1.06127	1.92955e-37	4.82387e-37
ENSG00000117318	3399	ID3	inhibitor of DNA binding 3, HLH protein	0.207	0.463	-0.256	-2.45765	1.56694e-34	3.35772e-34
ENSG00000162892	11009	IL24	interleukin 24	0.114	0.34	-0.226	-1.27279	9.06944e-27	1.43706e-26
ENSG00000095752	3589	IL11	interleukin 11	0.27	0.494	-0.224	-1.15044	7.54341e-23	1.03492e-22
ENSG00000143333	6004	RGS16	regulator of G protein signaling 16	0.269	0.48	-0.211	-1.13367	7.96623e-21	9.90277e-21
ENSG00000171951	7857	SCG2	secretogranin II	0.112	0.27	-0.158	-1.01045	1.77906e-16	2.14058e-16
ENSG00000196611	4312	MMP1	matrix metallopeptidase 1	0.611	0.677	-0.066	-1.43936	1.42529e-11	1.6115e-11
ENSG00000149968	4314	MMP3	matrix metallopeptidase 3	0.129	0.21	-0.081	-1.34671	1.6005e-05	1.69067e-05

## Sheet: PDF_ECMminusVsECMplus
Supplementary Table 2F: Differences in gene expression between ECM- and ECM+ clusters in the PDF spheroid
ENSEMBL_ID	ENTREZID	SYMBOL	GENENAME	FRACTION_ECM-	FRACTION_ECM+	FRACTION_DIFFERENCE	LFC	P_VALUE	FDR
ENSG00000044574	3309	HSPA5	heat shock protein family A (Hsp70) member 5	0.997	0.895	0.102	2.68236	1.02951e-136	7.46398e-134
ENSG00000108821	1277	COL1A1	collagen type I alpha 1 chain	0.908	1	-0.092	-2.13219	3.8675e-113	1.40197e-110
ENSG00000164692	1278	COL1A2	collagen type I alpha 2 chain	0.984	1	-0.016	-1.84224	1.32779e-112	3.20883e-110
ENSG00000136859	23452	ANGPTL2	angiopoietin like 2	0.206	0.89	-0.684	-2.16832	4.48907e-112	8.13644e-110
ENSG00000051108	9709	HERPUD1	homocysteine inducible ER protein with ubiquitin like domain 1	0.989	0.819	0.17	1.86823	1.26888e-111	1.83988e-109
ENSG00000168003	6520	SLC3A2	solute carrier family 3 member 2	0.982	0.794	0.188	1.84119	1.46604e-110	1.77147e-108
ENSG00000145050	7873	MANF	mesencephalic astrocyte derived neurotrophic factor	0.968	0.634	0.334	1.92618	5.82002e-110	6.02787e-108
ENSG00000128590	4189	DNAJB9	DnaJ heat shock protein family (Hsp40) member B9	0.982	0.613	0.369	1.54166	1.71242e-108	1.55188e-106
ENSG00000166033	5654	HTRA1	HtrA serine peptidase 1	0.567	0.96	-0.393	-1.86188	6.03525e-106	4.86173e-104
ENSG00000166598	7184	HSP90B1	heat shock protein 90 beta family member 1	0.995	0.959	0.036	1.6485	3.28761e-105	2.38352e-103
ENSG00000168542	1281	COL3A1	collagen type III alpha 1 chain	0.902	0.993	-0.091	-2.12988	1.81065e-104	1.19338e-102
ENSG00000106803	10952	SEC61B	SEC61 translocon beta subunit	0.997	0.977	0.02	1.08227	6.44952e-103	3.89658e-101
ENSG00000163041	3020	H3-3A	H3.3 histone A	0.947	0.993	-0.046	-1.2886	3.23466e-102	1.80395e-100
ENSG00000105088	93145	OLFM2	olfactomedin 2	0.406	0.921	-0.515	-1.998	5.20331e-101	2.69457e-99
ENSG00000105835	10135	NAMPT	nicotinamide phosphoribosyltransferase	1	0.89	0.11	1.49814	8.4929e-101	4.1049e-99
ENSG00000143870	10130	PDIA6	protein disulfide isomerase family A member 6	0.997	0.88	0.117	1.41542	2.00883e-100	9.1025e-99
ENSG00000120742	27230	SERP1	stress associated endoplasmic reticulum protein 1	0.992	0.951	0.041	1.10967	8.62999e-98	3.68044e-96
ENSG00000141753	3487	IGFBP4	insulin like growth factor binding protein 4	0.435	0.914	-0.479	-2.43857	6.94662e-97	2.79795e-95
ENSG00000185624	5034	P4HB	prolyl 4-hydroxylase subunit beta	1	0.965	0.035	1.21537	5.91867e-94	2.25844e-92
ENSG00000101255	57761	TRIB3	tribbles pseudokinase 3	0.828	0.241	0.587	1.70942	2.00778e-93	7.27821e-92
ENSG00000113811	58515	SELENOK	selenoprotein K	0.974	0.766	0.208	1.42426	2.4005e-93	8.28744e-92
ENSG00000112081	6428	SRSF3	serine and arginine rich splicing factor 3	0.974	0.687	0.287	1.49624	8.24893e-93	2.7184e-91
ENSG00000106624	165	AEBP1	AE binding protein 1	0.842	0.988	-0.146	-1.23603	3.53501e-89	1.1143e-87
ENSG00000118363	9789	SPCS2	signal peptidase complex subunit 2	0.992	0.9	0.092	1.07169	1.5961e-88	4.82154e-87
ENSG00000131871	55829	SELENOS	selenoprotein S	0.989	0.852	0.137	1.26496	2.17952e-88	6.3206e-87
ENSG00000163359	1293	COL6A3	collagen type VI alpha 3 chain	0.905	0.993	-0.088	-1.37487	4.37201e-88	1.21912e-86
ENSG00000075415	5250	SLC25A3	solute carrier family 25 member 3	0.665	0.939	-0.274	-1.06435	2.26347e-86	5.86076e-85
ENSG00000142156	1291	COL6A1	collagen type VI alpha 1 chain	0.995	0.998	-0.003	-1.06182	6.16082e-85	1.54021e-83
ENSG00000179218	811	CALR	calreticulin	0.992	0.926	0.066	1.11258	2.62503e-83	6.34382e-82
ENSG00000175197	1649	DDIT3	DNA damage inducible transcript 3	0.942	0.524	0.418	1.43607	3.384e-83	7.9142e-82
ENSG00000171223	3726	JUNB	JunB proto-oncogene, AP-1 transcription factor subunit	0.987	0.995	-0.008	-1.2506	6.38985e-83	1.4477e-81
ENSG00000127022	821	CANX	calnexin	0.989	0.847	0.142	1.21671	4.80158e-82	1.05489e-80
ENSG00000128228	23753	SDF2L1	stromal cell derived factor 2 like 1	0.763	0.221	0.542	1.58293	1.71782e-81	3.66299e-80
ENSG00000122641	3624	INHBA	inhibin subunit beta A	0.425	0.886	-0.461	-2.25696	3.74935e-81	7.76651e-80
ENSG00000101294	81502	HM13	histocompatibility minor 13	0.974	0.768	0.206	1.09808	1.56248e-80	3.14666e-79
ENSG00000167004	2923	PDIA3	protein disulfide isomerase family A member 3	0.987	0.876	0.111	1.13724	3.94552e-78	7.73109e-77
ENSG00000189403	3146	HMGB1	high mobility group box 1	0.858	0.979	-0.121	-1.17421	7.34297e-77	1.36504e-75
ENSG00000143196	1805	DPT	dermatopontin	0.066	0.674	-0.608	-2.07864	1.58925e-76	2.88051e-75
ENSG00000185650	677	ZFP36L1	ZFP36 ring finger protein like 1	0.881	0.984	-0.103	-1.43254	6.64994e-76	1.14791e-74
ENSG00000108654	1655	DDX5	DEAD-box helicase 5	0.842	0.979	-0.137	-1.21272	7.10851e-76	1.19853e-74
ENSG00000113721	5159	PDGFRB	platelet derived growth factor receptor beta	0.76	0.975	-0.215	-1.29618	3.0773e-74	4.95787e-73
ENSG00000148926	133	ADM	adrenomedullin	0.995	0.87	0.125	1.42149	3.15313e-74	4.9696e-73
ENSG00000070081	4925	NUCB2	nucleobindin 2	0.926	0.582	0.344	1.52817	4.05315e-74	6.2522e-73
ENSG00000166012	79101	TAF1D	TATA-box binding protein associated factor, RNA polymerase I subunit D	0.989	0.893	0.096	1.03218	9.76556e-74	1.47501e-72
ENSG00000085063	966	CD59	CD59 molecule (CD59 blood group)	0.544	0.891	-0.347	-1.47833	2.18254e-73	3.22927e-72
ENSG00000170801	94031	HTRA3	HtrA serine peptidase 3	0.095	0.679	-0.584	-1.63247	1.81812e-72	2.58458e-71
ENSG00000124766	6659	SOX4	SRY-box transcription factor 4	0.702	0.972	-0.27	-1.69408	3.50419e-72	4.88565e-71
ENSG00000152795	9987	HNRNPDL	heterogeneous nuclear ribonucleoprotein D like	0.958	0.733	0.225	1.13165	3.57573e-72	4.89133e-71
ENSG00000058262	29927	SEC61A1	SEC61 translocon alpha 1 subunit	0.95	0.629	0.321	1.03624	5.93103e-72	7.96296e-71
ENSG00000113083	4015	LOX	lysyl oxidase	0.997	0.865	0.132	1.20697	3.46467e-71	4.56706e-70
ENSG00000187498	1282	COL4A1	collagen type IV alpha 1 chain	0.375	0.832	-0.457	-1.65871	1.19102e-69	1.54195e-68
ENSG00000124225	56937	PMEPA1	prostate transmembrane protein, androgen induced 1	0.478	0.89	-0.412	-1.21384	8.23228e-69	1.04709e-67
ENSG00000162545	55450	CAMK2N1	calcium/calmodulin dependent protein kinase II inhibitor 1	0.723	0.949	-0.226	-1.42193	4.54551e-67	5.68188e-66
ENSG00000011465	1634	DCN	decorin	0.942	0.993	-0.051	-1.26586	1.3306e-66	1.58145e-65
ENSG00000167797	10263	CDK2AP2	cyclin dependent kinase 2 associated protein 2	0.712	0.214	0.498	1.13952	4.78469e-66	5.595e-65
ENSG00000074181	4854	NOTCH3	notch receptor 3	0.169	0.697	-0.528	-1.19412	1.04547e-63	1.18432e-62
ENSG00000113013	3313	HSPA9	heat shock protein family A (Hsp70) member 9	0.908	0.633	0.275	1.20197	1.42572e-63	1.59023e-62
ENSG00000102580	5611	DNAJC3	DnaJ heat shock protein family (Hsp40) member C3	0.916	0.606	0.31	1.10659	3.2369e-63	3.55568e-62
ENSG00000166147	2200	FBN1	fibrillin 1	0.628	0.896	-0.268	-1.33196	5.45571e-63	5.90357e-62
ENSG00000113140	6678	SPARC	secreted protein acidic and cysteine rich	0.958	1	-0.042	-1.00052	1.62998e-62	1.73784e-61
ENSG00000117394	6513	SLC2A1	solute carrier family 2 member 1	0.897	0.54	0.357	1.24739	2.6349e-62	2.76855e-61
ENSG00000198380	2673	GFPT1	glutamine--fructose-6-phosphate transaminase 1	0.852	0.47	0.382	1.07181	8.09664e-62	8.38581e-61
ENSG00000197989	85028	SNHG12	small nucleolar RNA host gene 12	0.871	0.481	0.39	1.31418	6.37201e-61	6.41626e-60
ENSG00000106105	2617	GARS1	glycyl-tRNA synthetase 1	0.86	0.494	0.366	1.12953	1.16134e-60	1.1378e-59
ENSG00000136244	3569	IL6	interleukin 6	0.992	0.931	0.061	1.37802	2.67162e-60	2.58256e-59
ENSG00000125968	3397	ID1	inhibitor of DNA binding 1, HLH protein	0.153	0.649	-0.496	-3.47518	3.59644e-60	3.43082e-59
ENSG00000169429	3576	CXCL8	C-X-C motif chemokine ligand 8	0.892	0.583	0.309	2.10793	1.90091e-59	1.76687e-58
ENSG00000172201	3400	ID4	inhibitor of DNA binding 4, HLH protein	0.15	0.651	-0.501	-2.62564	1.13277e-58	1.02657e-57
ENSG00000117122	4237	MFAP2	microfibril associated protein 2	0.441	0.83	-0.389	-1.1396	6.99628e-58	6.26211e-57
ENSG00000267519		ENSG00000267519		0.43	0.867	-0.437	-1.22066	1.41452e-56	1.25065e-55
ENSG00000062716	81671	VMP1	vacuole membrane protein 1	0.802	0.969	-0.167	-1.06977	2.8561e-56	2.49479e-55
ENSG00000135245	29923	HILPDA	hypoxia inducible lipid droplet associated	1	0.947	0.053	1.32855	4.38782e-54	3.69904e-53
ENSG00000188290	57801	HES4	hes family bHLH transcription factor 4	0.792	0.96	-0.168	-1.11427	7.41441e-52	5.90709e-51
ENSG00000134802	29015	SLC43A3	solute carrier family 43 member 3	0.744	0.3	0.444	1.0601	2.13067e-51	1.64334e-50
ENSG00000155660	9601	PDIA4	protein disulfide isomerase family A member 4	0.81	0.428	0.382	1.19966	5.43069e-51	4.14448e-50
ENSG00000080573	50509	COL5A3	collagen type V alpha 3 chain	0.319	0.763	-0.444	-1.05943	1.61812e-49	1.18499e-48
ENSG00000144674	2803	GOLGA4	golgin A4	0.921	0.718	0.203	1.01162	3.28404e-49	2.35735e-48
ENSG00000114784	10289	EIF1B	eukaryotic translation initiation factor 1B	0.971	0.853	0.118	1.06831	8.06648e-49	5.73353e-48
ENSG00000170345	2353	FOS	Fos proto-oncogene, AP-1 transcription factor subunit	0.834	0.985	-0.151	-1.19578	3.96132e-48	2.70939e-47
ENSG00000071537	6400	SEL1L	SEL1L adaptor subunit of ERAD E3 ubiquitin ligase	0.765	0.405	0.36	1.15927	8.01105e-48	5.42805e-47
ENSG00000249992	25907	TMEM158	transmembrane protein 158 (gene/pseudogene)	0.768	0.351	0.417	1.24108	9.455e-48	6.3471e-47
ENSG00000147872	123	PLIN2	perilipin 2	0.989	0.962	0.027	1.01989	1.05702e-47	7.03066e-47
ENSG00000130066	6303	SAT1	spermidine/spermine N1-acetyltransferase 1	0.987	0.998	-0.011	-1.20812	1.45849e-47	9.52618e-47
ENSG00000159200	1827	RCAN1	regulator of calcineurin 1	0.741	0.325	0.416	1.37545	3.36924e-47	2.16168e-46
ENSG00000138080	11117	EMILIN1	elastin microfibril interfacer 1	0.306	0.707	-0.401	-1.06321	9.48502e-47	5.97969e-46
ENSG00000038427	1462	VCAN	versican	0.322	0.733	-0.411	-1.30223	1.46095e-46	9.13097e-46
ENSG00000160888	9592	IER2	immediate early response 2	0.892	0.984	-0.092	-1.16226	2.49125e-45	1.46842e-44
ENSG00000070961	490	ATP2B1	ATPase plasma membrane Ca2+ transporting 1	0.887	0.661	0.226	1.13912	2.681e-45	1.56752e-44
ENSG00000117318	3399	ID3	inhibitor of DNA binding 3, HLH protein	0.179	0.582	-0.403	-3.52381	2.72659e-45	1.58142e-44
ENSG00000175183	1466	CSRP2	cysteine and glycine rich protein 2	0.85	0.524	0.326	1.25768	2.85839e-43	1.50921e-42
ENSG00000159674	10417	SPON2	spondin 2	0.533	0.839	-0.306	-1.39961	2.96768e-43	1.54789e-42
ENSG00000152518	678	ZFP36L2	ZFP36 ring finger protein like 2	0.119	0.537	-0.418	-1.53665	8.15814e-43	4.13612e-42
ENSG00000188483	389792	IER5L	immediate early response 5 like	0.517	0.82	-0.303	-1.36288	8.25383e-43	4.15558e-42
ENSG00000168461	11031	RAB31	RAB31, member RAS oncogene family	0.472	0.783	-0.311	-1.15673	3.71746e-42	1.78488e-41
ENSG00000169756	3987	LIMS1	LIM zinc finger domain containing 1	0.984	0.924	0.06	1.00811	5.73148e-41	2.58094e-40
ENSG00000181104	2149	F2R	coagulation factor II thrombin receptor	0.121	0.53	-0.409	-1.00441	1.60351e-40	7.13217e-40
ENSG00000108551	51655	RASD1	ras related dexamethasone induced 1	0.528	0.839	-0.311	-1.21759	4.81505e-40	2.08943e-39
ENSG00000171951	7857	SCG2	secretogranin II	0.306	0.695	-0.389	-1.94437	7.3378e-40	3.12936e-39
ENSG00000205542	7114	TMSB4X	thymosin beta 4 X-linked	0.979	0.992	-0.013	-1.01456	1.70416e-39	7.18323e-39
ENSG00000101310	10483	SEC23B	SEC23 homolog B, coat complex II component	0.47	0.107	0.363	1.10727	5.10063e-39	2.0775e-38
ENSG00000180447	2619	GAS1	growth arrest specific 1	0.266	0.654	-0.388	-1.37469	3.43022e-38	1.34428e-37
ENSG00000140416	7168	TPM1	tropomyosin 1	0.464	0.781	-0.317	-1.03748	3.97368e-38	1.5406e-37
ENSG00000138061	1545	CYP1B1	cytochrome P450 family 1 subfamily B member 1	0.317	0.672	-0.355	-1.48693	5.32435e-37	1.95947e-36
ENSG00000109861	1075	CTSC	cathepsin C	0.282	0.649	-0.367	-1.03511	3.82029e-36	1.36439e-35
ENSG00000115008	3552	IL1A	interleukin 1 alpha	0.538	0.171	0.367	1.2616	7.9266e-36	2.7897e-35
ENSG00000102265	7076	TIMP1	TIMP metallopeptidase inhibitor 1	0.995	1	-0.005	-1.2742	1.96709e-35	6.85645e-35
ENSG00000185112	131583	FAM43A	family with sequence similarity 43 member A	0.388	0.722	-0.334	-1.00211	1.27157e-34	4.30788e-34
ENSG00000099953	4320	MMP11	matrix metallopeptidase 11	0.198	0.568	-0.37	-1.52609	2.89285e-34	9.66505e-34
ENSG00000257704	255783	INAFM1	InaF motif containing 1	0.467	0.736	-0.269	-1.09918	4.09531e-34	1.35575e-33
ENSG00000139329	4060	LUM	lumican	0.631	0.863	-0.232	-1.52035	1.03192e-33	3.35491e-33
ENSG00000139572	53831	GPR84	G protein-coupled receptor 84	0.594	0.241	0.353	1.26322	4.09491e-33	1.2852e-32
ENSG00000184557	9021	SOCS3	suppressor of cytokine signaling 3	0.467	0.787	-0.32	-1.09178	1.34107e-32	4.0681e-32
ENSG00000135272	29969	MDFIC	MyoD family inhibitor domain containing	0.129	0.473	-0.344	-1.50886	1.70623e-31	4.87014e-31
ENSG00000110944	51561	IL23A	interleukin 23 subunit alpha	0.377	0.084	0.293	2.16711	2.40309e-30	6.52526e-30
ENSG00000159388	7832	BTG2	BTG anti-proliferation factor 2	0.23	0.572	-0.342	-1.44241	5.35166e-30	1.43702e-29
ENSG00000100739	623	BDKRB1	bradykinin receptor B1	0.536	0.208	0.328	1.36169	1.00687e-29	2.65448e-29
ENSG00000131016	9590	AKAP12	A-kinase anchoring protein 12	0.522	0.209	0.313	1.2608	1.5328e-29	3.99741e-29
ENSG00000099860	4616	GADD45B	growth arrest and DNA damage inducible beta	0.739	0.886	-0.147	-1.01651	9.39762e-29	2.37396e-28
ENSG00000121858	8743	TNFSF10	TNF superfamily member 10	0.121	0.394	-0.273	-1.28985	1.35272e-22	2.50825e-22
ENSG00000145423	6423	SFRP2	secreted frizzled related protein 2	0.414	0.631	-0.217	-1.91926	3.3484e-22	6.14579e-22
ENSG00000125740	2354	FOSB	FosB proto-oncogene, AP-1 transcription factor subunit	0.491	0.748	-0.257	-1.07873	1.76025e-21	3.07513e-21
ENSG00000000003	7105	TSPAN6	tetraspanin 6	0.132	0.394	-0.262	-1.42004	7.53801e-20	1.22535e-19
ENSG00000156273	571_100379661	BACH1_GRIK1-AS2	BTB domain and CNC homolog 1_GRIK1 antisense RNA 2	0.757	0.565	0.192	1.03775	1.58991e-18	2.36692e-18
ENSG00000163661	5806	PTX3	pentraxin 3	0.393	0.163	0.23	1.9753	7.72196e-17	1.0684e-16
ENSG00000130203	348	APOE	apolipoprotein E	0.72	0.835	-0.115	-1.0202	7.94802e-17	1.09758e-16
ENSG00000197632	5055	SERPINB2	serpin family B member 2	0.359	0.14	0.219	1.42194	4.04227e-16	5.46762e-16
ENSG00000169908	4071	TM4SF1	transmembrane 4 L six family member 1	0.227	0.072	0.155	1.51684	4.0668e-13	5.0835e-13
ENSG00000123610	7130	TNFAIP6	TNF alpha induced protein 6	0.823	0.784	0.039	1.79864	8.43732e-13	1.04924e-12
ENSG00000173068	54796	BNC2	basonuclin 2	0.148	0.334	-0.186	-1.29156	2.70379e-11	3.29453e-11
ENSG00000108342	1440	CSF3	colony stimulating factor 3	0.499	0.316	0.183	1.1132	7.20198e-11	8.70239e-11
ENSG00000115091	10096	ACTR3	actin related protein 3	0.747	0.61	0.137	1.20698	2.93855e-10	3.5214e-10
ENSG00000271503	6352	CCL5	C-C motif chemokine ligand 5	0.153	0.056	0.097	1.52408	2.18807e-07	2.56692e-07
ENSG00000121900	113452	TMEM54	transmembrane protein 54	0.288	0.428	-0.14	-1.11601	1.58265e-06	1.83881e-06
ENSG00000138031	109	ADCY3	adenylate cyclase 3	0.09	0.16	-0.07	-1.3068	0.00119983	0.00133008
ENSG00000023909	2730	GCLM	glutamate-cysteine ligase modifier subunit	0.166	0.244	-0.078	-1.15236	0.00301541	0.00332245
ENSG00000126705	27245	AHDC1	AT-hook DNA binding motif containing 1	0.119	0.185	-0.066	-1.27277	0.00350024	0.00383334
ENSG00000149557	9638_105369550	FEZ1_STT3A-AS1	fasciculation and elongation protein zeta 1_STT3A antisense RNA 1	0.272	0.341	-0.069	-1.05058	0.0123868	0.0133837
ENSG00000157637	124565	SLC38A10	solute carrier family 38 member 10	0.256	0.315	-0.059	-1.14312	0.0184478	0.0198437
ENSG00000136897	54534	MRPL50	mitochondrial ribosomal protein L50	0.285	0.325	-0.04	-1.06889	0.0759224	0.0807093
