# Supplementary material for: Single-Cell RNA Sequencing Unravels Heterogeneity of the Stromal Niche in Cutaneous Melanoma Heterogeneous Spheroids
Source: Cancers (Basel). 2020 Nov 10;12(11):3324. doi: 10.3390/cancers12113324 (PMC7697260; doi:10.3390/cancers12113324)
Supplement: Supplementary file 1 [file cancers-12-03324-s001.zip › Supplementary table S3.xlsx]

## Sheet: Legend
Supplementary Table 3:	Differentially expressed genes (DEG) between identified fibroblast clusters across JDF and PDF spheroids. Only DEG with statistically significant (false discovery rate FDR < 0.05) and at least two-fold change in gene expression are given. The data were standardized by library size normalization.
Supplementary Table 3: Legend
Column name	Description
ENSEMBL_ID	Ensembl db Gene ID
ENTREZID	NCBI Gene db ID
SYMBOL	HGNC gene symbol
GENENAME	Gene description
FRACTION_PDF	Fraction of positive cells in the cluster in the PDF spheroid
FRACTION_JDF	Fraction of positive cells in the cluster in the JDF spheroid
FRACTION_DIFFERENCE	Difference in fractions of positive cells between the respective clusters in the PDF and JDF spheroids
LFC	Log2-fold change in average gene expression between the respective clusters in the PDF and JDF spheroids
P_VALUE	p-value of the Mann-Whitney U test
FDR	False discovery rate

## Sheet: ECMminus_PDFvsJDF
Supplementary Table 3A: Differences in gene expression between ECM- clusters in the PDF spheroid and JDF spheroid
ENSEMBL_ID	ENTREZID	SYMBOL	GENENAME	FRACTION_PDF	FRACTION_JDF	FRACTION_DIFFERENCE	LFC	P_VALUE	FDR
ENSG00000144476	57007	ACKR3	atypical chemokine receptor 3	0.92	0.402	0.518	1.62728	1.32592e-87	3.04962e-85
ENSG00000164932	115908	CTHRC1	collagen triple helix repeat containing 1	0.967	0.545	0.422	1.31618	4.65839e-87	5.35715e-85
ENSG00000198727	4519	CYTB	cytochrome b	1	0.997	0.003	-1.19784	5.42025e-82	4.15552e-80
ENSG00000123610	7130	TNFAIP6	TNF alpha induced protein 6	0.823	0.329	0.494	2.6039	3.61229e-74	1.66165e-72
ENSG00000073756	5743	PTGS2	prostaglandin-endoperoxide synthase 2	0.981	0.737	0.244	1.64302	3.31485e-66	8.47128e-65
ENSG00000169136	22809	ATF5	activating transcription factor 5	0.673	0.205	0.468	1.30631	6.79818e-62	1.20275e-60
ENSG00000186340	7058	THBS2	thrombospondin 2	0.684	0.224	0.46	1.29	1.31798e-60	1.8946e-59
ENSG00000136244	3569	IL6	interleukin 6	0.994	0.778	0.216	1.01737	1.4865e-58	2.01114e-57
ENSG00000128342	3976	LIF	LIF interleukin 6 family cytokine	0.759	0.35	0.409	1.35331	3.46468e-45	2.04327e-44
ENSG00000011465	1634	DCN	decorin	0.945	0.678	0.267	1.1951	4.57194e-43	2.33677e-42
ENSG00000105755	23474	ETHE1	ETHE1 persulfide dioxygenase	0.684	0.812	-0.128	-1.03403	8.95642e-40	3.37701e-39
ENSG00000163453	3490	IGFBP7	insulin like growth factor binding protein 7	0.346	0.636	-0.29	-1.90686	1.25884e-36	3.76017e-36
ENSG00000196611	4312	MMP1	matrix metallopeptidase 1	0.898	0.627	0.271	1.2088	8.52313e-36	2.48142e-35
ENSG00000111341	4256	MGP	matrix Gla protein	0.285	0.592	-0.307	-3.27103	1.8113e-35	5.08048e-35
ENSG00000134107	8553	BHLHE40	basic helix-loop-helix family member e40	0.759	0.857	-0.098	-1.38618	1.84897e-30	4.21052e-30
ENSG00000143333	6004	RGS16	regulator of G protein signaling 16	0.596	0.265	0.331	1.01318	1.7637e-29	3.68775e-29
ENSG00000105825	7980	TFPI2	tissue factor pathway inhibitor 2	0.535	0.23	0.305	2.11793	7.0399e-29	1.44569e-28
ENSG00000081181	384	ARG2	arginase 2	0.274	0.545	-0.271	-1.36906	2.05306e-27	4.00173e-27
ENSG00000164733	1508	CTSB	cathepsin B	0.856	0.871	-0.015	-1.10356	2.78318e-26	5.20432e-26
ENSG00000116285	54206	ERRFI1	ERBB receptor feedback inhibitor 1	0.734	0.805	-0.071	-1.03608	1.27063e-22	2.07267e-22
ENSG00000150687	11098	PRSS23	serine protease 23	0.335	0.563	-0.228	-1.11534	2.32883e-21	3.61913e-21
ENSG00000100985	4318	MMP9	matrix metallopeptidase 9	0.366	0.132	0.234	1.44181	4.44942e-21	6.86009e-21
ENSG00000271503	6352	CCL5	C-C motif chemokine ligand 5	0.163	0.023	0.14	1.9759	1.20712e-20	1.81463e-20
ENSG00000115009	6364	CCL20	C-C motif chemokine ligand 20	0.158	0.025	0.133	1.66048	2.71083e-18	3.97128e-18
ENSG00000143878	388	RHOB	ras homolog family member B	0.54	0.624	-0.084	-1.1753	4.04284e-12	5.02623e-12
ENSG00000116741	5997	RGS2	regulator of G protein signaling 2	0.352	0.442	-0.09	-1.49461	2.16492e-07	2.38245e-07
BLF (1) and CHDF (2) integration (filtered), fibroblast clusters 1 and 1 from clustering of integrated data

## Sheet: IDplus_PDFvsJDF
Supplementary Table 3B: Differences in gene expression between ID+ clusters in the PDF spheroid and JDF spheroid
ENSEMBL_ID	ENTREZID	SYMBOL	GENENAME	FRACTION_PDF	FRACTION_JDF	FRACTION_DIFFERENCE	LFC	P_VALUE	FDR
ENSG00000198786	4540	ND5	NADH dehydrogenase, subunit 5 (complex I)	0.985	0.995	-0.01	-1.17514	8.79757e-29	9.23745e-27
ENSG00000164932	115908	CTHRC1	collagen triple helix repeat containing 1	1	0.937	0.063	1.01031	4.02967e-28	2.11558e-26
ENSG00000124785	51299	NRN1	neuritin 1	0.708	0.951	-0.243	-1.39192	1.82082e-27	6.37287e-26
ENSG00000122176	2331	FMOD	fibromodulin	0.803	0.238	0.565	1.00964	1.24512e-24	3.26843e-23
ENSG00000135245	29923	HILPDA	hypoxia inducible lipid droplet associated	0.759	0.888	-0.129	-1.41576	2.89753e-15	1.12682e-14
ENSG00000249992	25907	TMEM158	transmembrane protein 158 (gene/pseudogene)	0.518	0.767	-0.249	-1.27838	3.33182e-15	1.20635e-14
ENSG00000197061	8364	H4C3	H4 clustered histone 3	0.964	0.68	0.284	1.00245	1.77644e-14	6.01697e-14
ENSG00000145423	6423	SFRP2	secreted frizzled related protein 2	0.788	0.456	0.332	1.17748	6.13205e-12	1.26248e-11
ENSG00000111341	4256	MGP	matrix Gla protein	0.365	0.592	-0.227	-2.20218	4.9716e-09	7.79131e-09
ENSG00000115457	3485	IGFBP2	insulin like growth factor binding protein 2	0.109	0.335	-0.226	-1.90633	2.88655e-07	3.88574e-07
ENSG00000158050	1844	DUSP2	dual specificity phosphatase 2	0.051	0.184	-0.133	-1.19279	0.000218875	0.000247117

## Sheet: ECMplus_PDFvsJDF
Supplementary Table 3C: Differences in gene expression between ECM+ clusters in the PDF spheroid and JDF spheroid
ENSEMBL_ID	ENTREZID	SYMBOL	GENENAME	FRACTION_PDF	FRACTION_JDF	FRACTION_DIFFERENCE	LFC	P_VALUE	FDR
ENSG00000164932	115908	CTHRC1	collagen triple helix repeat containing 1	0.988	0.741	0.247	1.38484	6.77757e-117	1.70795e-114
ENSG00000132386	5176	SERPINF1	serpin family F member 1	0.883	0.374	0.509	1.25621	2.31418e-81	2.91586e-79
ENSG00000078098	2191	FAP	fibroblast activation protein alpha	0.966	0.724	0.242	1.04587	3.2667e-66	1.64642e-64
ENSG00000011465	1634	DCN	decorin	0.991	0.918	0.073	1.05059	1.02888e-64	4.32128e-63
ENSG00000111912	135112	NCOA7	nuclear receptor coactivator 7	0.736	0.263	0.473	1.13287	7.45941e-64	2.68539e-62
ENSG00000122176	2331	FMOD	fibromodulin	0.657	0.171	0.486	1.29313	1.21359e-62	3.82281e-61
ENSG00000170801	94031	HTRA3	HtrA serine peptidase 3	0.698	0.218	0.48	1.07963	6.13068e-60	1.54493e-58
ENSG00000249992	25907	TMEM158	transmembrane protein 158 (gene/pseudogene)	0.348	0.719	-0.371	-1.61261	4.997e-55	1.04937e-53
ENSG00000106565	28959	TMEM176B	transmembrane protein 176B	0.597	0.16	0.437	1.15611	9.77552e-54	1.89495e-52
ENSG00000081181	384	ARG2	arginase 2	0.081	0.475	-0.394	-1.23537	5.03524e-53	9.06343e-52
ENSG00000150687	11098	PRSS23	serine protease 23	0.599	0.84	-0.241	-1.2952	1.74241e-44	1.99585e-43
ENSG00000197747	6281	S100A10	S100 calcium binding protein A10	0.926	0.978	-0.052	-1.10485	1.1927e-41	1.25233e-40
ENSG00000171951	7857	SCG2	secretogranin II	0.693	0.3	0.393	1.37201	5.36041e-40	4.82437e-39
ENSG00000145423	6423	SFRP2	secreted frizzled related protein 2	0.631	0.261	0.37	1.5334	5.75511e-40	5.00099e-39
ENSG00000111341	4256	MGP	matrix Gla protein	0.333	0.654	-0.321	-1.79057	2.22317e-38	1.69769e-37
ENSG00000144476	57007	ACKR3	atypical chemokine receptor 3	0.674	0.302	0.372	1.0091	1.20473e-35	7.4047e-35
ENSG00000109861	1075	CTSC	cathepsin C	0.655	0.302	0.353	1.16079	5.65668e-35	3.23974e-34
ENSG00000123610	7130	TNFAIP6	TNF alpha induced protein 6	0.777	0.428	0.349	1.07812	7.26489e-34	3.58971e-33
ENSG00000197766	1675	CFD	complement factor D	0.467	0.136	0.331	1.13461	6.45261e-33	2.95647e-32
ENSG00000105825	7980	TFPI2	tissue factor pathway inhibitor 2	0.587	0.298	0.289	1.04231	1.93509e-21	4.68886e-21
ENSG00000159200	1827	RCAN1	regulator of calcineurin 1	0.314	0.527	-0.213	-1.13204	3.43222e-21	8.00852e-21
ENSG00000119630	5228	PGF	placental growth factor	0.508	0.672	-0.164	-1.0517	9.07234e-19	1.98803e-18
ENSG00000119685	23093	TTLL5	tubulin tyrosine ligase like 5	0.199	0.054	0.145	1.01722	2.43297e-12	4.06032e-12
ENSG00000169908	4071	TM4SF1	transmembrane 4 L six family member 1	0.074	0.203	-0.129	-1.49501	2.32194e-11	3.61191e-11
ENSG00000069482	51083	GAL	galanin and GMAP prepropeptide	0.11	0.177	-0.067	-1.13598	0.000447899	0.000556012
ENSG00000133110	10631	POSTN	periostin	0.319	0.268	0.051	1.06824	0.0121543	0.0139222
ENSG00000116741	5997	RGS2	regulator of G protein signaling 2	0.516	0.497	0.019	-1.12391	0.0248184	0.0275517
